# Supplementary material for: Integrative physiological, transcriptomic, and metabolomic analysis of Abelmoschus manihot in response to Cd toxicity
Source: Front Plant Sci. 2024 Jun 10;15:1389207. doi: 10.3389/fpls.2024.1389207 (PMC11194374; doi:10.3389/fpls.2024.1389207)
Supplement: Supplementary file 1 [file Table_1.xlsx]

## Sheet: Table S1
Table S1. Primer pairs for qRT-PCR analysis of twelve DEGs.
Gene ID	Description	Primer	Sequence (5’ → 3’)
Unigene0004400	PREDICTED: actin-100 [Theobroma cacao]	Actin_F	TGTTGCTATTCAGGCGGTTCTT
		Actin_R	GGCTCACACCATCACCAGAAT
Unigene0042691	PREDICTED: glutathione reductase, chloroplastic [Gossypium hirsutum]	GSR-F	GCGTTCGTGCTGCCAGATT
		GSR-R	CGTGCCACCAACTCCTCCAA
Unigene0057357	PREDICTED: probable glutathione S-transferase [Gossypium arboreum]	GST-F	TCGGCGAAGAACAACCCAAGG
		GST-R	TCGGCGATGCTGATTGTGTCTC
Unigene0049054	sucrose synthase SusA1 [Gossypium barbadense var. brasiliense] [Gossypium barbadense]	SuSy-F	TCGTCCAAGACCTGGTGTT
		SuSy-R	GCTTCCGCAAGTGCTTCT
Unigene0034219	PREDICTED: auxin-induced protein AUX28-like [Gossypium arboreum]	IAA-F	TAGCCACTTCCACCCAAA
		IAA -R	ACATCCTCAAGTCCACCTT
Unigene0035888	PREDICTED: auxin transporter-like protein 2 [Gossypium arboreum]	AUX1-F	CCATCCGCTGCTGCCGTCTACTG
		AUX1-R	CCACCCAGACCGTGTGAGGAGAGA
Unigene0039431	Glycerol-3-phosphate acyltransferase 8 [Theobroma cacao]	GPAT-F	GGATCGCCTAAAGAGCCGCATCA
		GPAT-R	CGGAGGATGGACAGGATGAAGCC
Unigene0023261	PREDICTED: omega-3 fatty acid desaturase, chloroplastic [Theobroma cacao]	FAD2/3-F	CATGTGGCTGGACTTGGTTACA
		FAD2/3-R	GCGGTCGAGCGTTGTAAGA
Unigene0032391	12-oxophytodienoate reductase 1 [Theobroma cacao]	OPR-F	AGTAGTCGAAGCCGTTGCTAATGA
		OPR-R	GCCTAATGCTGTTGGATTGGAGTC
Unigene0045102	chloroplast allene oxide synthase [Gossypium hirsutum]	AOS-F	TTCCCGACAGGTTCGTAGGC
		AOS-R	GCTTGCCCGCACACTGTT
Unigene0027539	ATPase E1-E2 type family protein / haloacid dehalogenase-like hydrolase family protein isoform 3 [Theobroma cacao]	ATPase E1-E2-F	GCAGCATCAAGCCTTCCGCAAAG
		ATPase E1-E2-R	GGCAGTTCACGACCCACACTACG
Unigene0048859	PREDICTED: protein ZINC INDUCED FACILITATOR-LIKE 1-like [Gossypium arboreum]	ZIP1-F	CCTACCATGCCTCATCATATCACT
		ZIP1-R	CCATTGTCGTCATCGTGTTTGT
Unigene0044677	PREDICTED: ABC transporter B family member 4 [Theobroma cacao]	ABC-F	GCTCCTTGGCTCCTGATACT
		ABC-R	GGATTCGTCGGTTGGGTCTA

## Sheet: Table S2
Table S2 Summary of read statistics from RNA-sequencing of A. manihot at four time points.
sample ID	Raw Reads Num	Clean Reads number	Clean reads ratio (%)	GC%	Q20 (%)	Q30 (%)
Ck12-1	45335570	44187548	0.9747	46.36	97.97	94.13
Ck12-2	48689212	47371564	0.9729	46.26	97.88	93.91
Ck12-3	42853444	41353862	0.965	47.35	97.62	93.28
Cd12-1	48027688	46759826	0.9736	46.71	97.87	93.86
Cd12-2	49915976	48105748	0.9637	45.96	97.6	93.31
Cd12-3	51544524	50091248	0.9718	46.74	97.85	93.83
Ck36-1	56610802	55107884	0.9735	47.51	97.89	93.91
Ck36-2	53485152	51891334	0.9702	47.56	97.72	93.5
Ck36-3	52284228	50546562	0.9668	47.38	97.62	93.29
Cd36-1	49706330	48079650	0.9673	47.45	97.68	93.42
Cd36-2	68830992	66837062	0.971	47.27	97.78	93.64
Cd36-3	41748744	40610080	0.9727	46.49	97.81	93.74
Ck72-1	63440632	61556894	0.9703	47.88	97.71	93.47
Ck72-2	57794466	56172196	0.9719	48.19	97.75	93.56
Ck72-3	60353244	58549800	0.9701	47.59	97.74	93.54
Cd72-1	55832692	54282968	0.9722	47.18	97.74	93.56
Cd72-2	44036576	42765898	0.9711	46.55	97.51	92.74
Cd72-3	45745660	44543626	0.9737	45.83	97.58	92.92
Ck7d-1	48650920	47241540	0.971	47.32	98.15	94.44
Ck7d-2	53689562	52005350	0.9686	46.95	98.1	94.33
Ck7d-3	46407224	45201794	0.974	46.83	98.23	94.64
Cd7d-1	46518902	45109738	0.9697	46.89	98.14	94.45
Cd7d-2	48485402	46782092	0.9649	46.22	98.02	94.16
Cd7d-3	50867502	49370716	0.9706	48.46	98.12	94.39
Q20: The percentage of base with a phred value>20
Q30: The percentage of base with a phred value >30

## Sheet: Table S3
Table S3 Summary statistics of unigene functional annotations.
Total Unigenes	Nr	Swissprot	KOG	KEGG	Annotation genes
73122	56049	42272	33924	23658	56752

## Sheet: Table S4
Table S4 Descriptions of the enriched GO terms in the GO enrichment circle diagram of DEGs.
GO ID	Ontology	Description
GO:0000166	Molecular Function	nucleotide binding
GO:0003824	Molecular Function	catalytic activity
GO:0004620	Molecular Function	phospholipase activity
GO:0005198	Molecular Function	structural molecule activity
GO:0016491	Molecular Function	oxidoreductase activity
GO:0016616	Molecular Function	oxidoreductase activity, acting on the CH-OH group of donors, NAD or NADP as acceptor
GO:0016679	Molecular Function	oxidoreductase activity, acting on diphenols and related substances as donors
GO:0016682	Molecular Function	oxidoreductase activity, acting on diphenols and related substances as donors, oxygen as acceptor
GO:0016705	Molecular Function	oxidoreductase activity, acting on paired donors, with incorporation or reduction of molecular oxygen
GO:0016829	Molecular Function	lyase activity
GO:0016838	Molecular Function	carbon-oxygen lyase activity, acting on phosphates
GO:0016840	Molecular Function	carbon-nitrogen lyase activity
GO:0016841	Molecular Function	ammonia-lyase activity
GO:0016874	Molecular Function	ligase activity
GO:0046906	Molecular Function	tetrapyrrole binding
GO:0052689	Molecular Function	carboxylic ester hydrolase activity
GO:0071617	Molecular Function	lysophospholipid acyltransferase activity
GO:0000502	Cellular Component	proteasome complex
GO:0005576	Cellular Component	extracellular region
GO:0005773	Cellular Component	vacuole
GO:0005840	Cellular Component	ribosome
GO:0015934	Cellular Component	large ribosomal subunit
GO:0015935	Cellular Component	small ribosomal subunit
GO:0030529	Cellular Component	intracellular ribonucleoprotein complex
GO:0032991	Cellular Component	macromolecular complex
GO:0034357	Cellular Component	photosynthetic membrane
GO:0043228	Cellular Component	non-membrane-bounded organelle
GO:0043232	Cellular Component	intracellular non-membrane-bounded organelle
GO:0044391	Cellular Component	ribosomal subunit
GO:1990904	Cellular Component	ribonucleoprotein complex
GO:0006520	Biological Process	cellular amino acid metabolic process
GO:0006952	Biological Process	defense response
GO:0008152	Biological Process	metabolic process
GO:0009620	Biological Process	response to fungus
GO:0009698	Biological Process	phenylpropanoid metabolic process
GO:0009699	Biological Process	phenylpropanoid biosynthetic process
GO:0009751	Biological Process	response to salicylic acid
GO:0009808	Biological Process	lignin metabolic process
GO:0009863	Biological Process	salicylic acid mediated signaling pathway
GO:0010243	Biological Process	response to organonitrogen compound
GO:0010467	Biological Process	gene expression
GO:0010941	Biological Process	regulation of cell death
GO:0019748	Biological Process	secondary metabolic process
GO:0043207	Biological Process	response to external biotic stimulus
GO:0051707	Biological Process	response to other organism
GO:0071446	Biological Process	cellular response to salicylic acid stimulus
GO:0071554	Biological Process	cell wall organization or biogenesis
GO:0071555	Biological Process	cell wall organization
GO:1901564	Biological Process	organonitrogen compound metabolic process

## Sheet: Table S5
Table S5 Details of hub genes in purple modules.
Gene ID	Description	12 h		36 h		72 h		7 d		Pathway
		log2 Ratio(Cd/Ck)	p value	log2 Ratio(Cd/Ck)	p value	log2 Ratio(Cd/Ck)	p value	log2 Ratio(Cd/Ck)	p value
Unigene0046043	PREDICTED: peroxidase 70 [Theobroma cacao]	0.155993	0.705468	-2.31454	5.09535e-07	4.15059	6.38629e-17	0.89944	0.0348365	ko00940//Phenylpropanoid biosynthesis//Biosynthesis of other secondary metabolites//Metabolism
Unigene0046044	PREDICTED: peroxidase P7-like [Gossypium arboreum]	0.125379	0.828912	-3.71772	2.67307e-11	4.69333	1.40046e-14	0.619623	0.16038	ko00940//Phenylpropanoid biosynthesis//Biosynthesis of other secondary metabolites//Metabolism
Unigene0010159	PREDICTED: cationic peroxidase 1-like [Gossypium hirsutum]	2.5105	4.63e-05	-2.53156	4.09934e-07	5.25465	3.00667e-21	-0.253289	0.593074	ko00940//Phenylpropanoid biosynthesis//Biosynthesis of other secondary metabolites//Metabolism
Unigene0006924	PREDICTED: aldehyde dehydrogenase family 2 member C4-like [Gossypium hirsutum]	1.96472	1.03e-06	-0.259197	0.545192	3.99621	1.23988e-17	0.842604	0.039067	ko00940//Phenylpropanoid	biosynthesis//Biosynthesis	of	other	secondary	metabolites//Metabolism
Unigene0041804	PREDICTED: cytochrome P450 CYP82D47-like [Gossypium raimondii]	-0.511786	0.21218	-1.92097	1.73563e-05	3.35365	1.10514e-09	0.617404	0.159946
Unigene0035257	PREDICTED: RING-H2 finger protein ATL3-like [Gossypium hirsutum]	-0.384359	0.350694	-1.17742	0.0267135	2.13557	7.52554e-06	0.402404	0.37963
Unigene0053629	PREDICTED: ethylene-responsive transcription factor ERF098-like [Juglans regia]	1.77808	0.000554126	-1.73578	0.002043	2.44122	5.23276e-05	0.806093	0.165797
Unigene0055296	PREDICTED: ABC transporter G family member 11 [Theobroma cacao]	1.11286	0.024223	-0.616988	0.0846443	4.31553	6.57164e-18	1.00202	0.0391956

## Sheet: Table S6
Table S6 All detected metabolites in roots of A. manihot.
Index	Ck12-1	Ck12-2	Ck12-3	Cd12-1	Cd12-2	Cd12-3	Ck36-1	Ck36-2	Ck36-3	Cd36-1	Cd36-2	Cd36-3	Ck72-1	Ck72-2	Ck72-3	Cd72-1	Cd72-2	Cd72-3	Ck7d-1	Ck7d-2	Ck7d-3	Cd7d-1	Cd7d-2	Cd7d-3	QC1	QC2	QC3	QC4	QC5	Ion mode	Q1 (Da)	Rt (min)	Compounds
AmM0035	7220000	6690000	8160000	7270000	6920000	11400000	8060000	7190000	13400000	7010000	9040000	6230000	28200000	18600000	15000000	14000000	10700000	12400000	7360000	6050000	21800000	11700000	11600000	10300000	13400000	11600000	10100000	9920000	11000000	Positive	181.06	0.74	Myoinositol
AmM0048	49500	46200	40000	50400	44300	54400	40300	56000	51200	28800	76600	33800	54800	24300	7510	73000	41000	69800	65900	38300	26700	82100	50600	38400	58200	55700	58800	37500	50200	Positive	183.08	0.76	Dulcitol
AmM0051	52000	31900	42200	54000	39800	44300	26600	45800	66600	29500	78700	37300	65200	25500	10900	63100	51900	68700	76200	34000	27000	64900	62300	43800	78600	76800	41900	57200	53500	Positive	183.08	0.77	D-Mannitol
AmM0204	37900	19100	48200	79900	40000	36600	12300	83000	20800	22800	21700	33600	23800	29500	19600	23900	22400	19500	90700	13000	10600	17300	8940	22400	33500	32400	34900	31300	28200	Positive	206.13	2.22	Pantothenol
AmM0055	375000	391000	551000	319000	390000	425000	205000	142000	436000	205000	204000	150000	2460000	1460000	586000	356000	198000	273000	164000	145000	2880000	173000	212000	187000	408000	553000	481000	435000	428000	Positive	118.2	0.77	Betaine
AmM0071	1520000	981000	1520000	828000	1080000	1460000	929000	1480000	3280000	1580000	1440000	842000	1900000	1250000	754000	1440000	1240000	1350000	262000	380000	1700000	796000	661000	745000	1100000	1280000	1190000	1310000	1340000	Positive	138	0.8	Trigonelline
AmM0084	19800	18500	20200	20500	14500	18400	16100	5740	14400	10100	7360	20900	6380	10500	13000	16100	15900	7300	5690	9570	10200	12700	8680	14000	6730	6410	5330	13600	13700	Positive	400.2	0.83	Colchicine
AmM0095	6230000	5480000	6170000	1970000	2350000	2860000	3450000	6870000	8130000	2510000	2730000	1560000	11600000	7410000	5510000	7640000	7370000	7250000	3600000	4410000	16200000	31000000	24800000	26000000	6850000	7980000	7560000	8020000	8080000	Positive	130.1	0.88	Pipecolate
AmM0107	883000	640000	569000	590000	716000	674000	718000	675000	1000000	786000	617000	580000	1960000	632000	407000	779000	554000	624000	410000	325000	969000	505000	522000	688000	746000	709000	699000	772000	713000	Positive	86.1	1.17	Piperidine
AmM0230	4350	5870	4550	4370	6280	3550	5390	4830	5050	4710	7240	6220	2550	2670	5790	4560	4200	7730	5160	5070	3470	2970	2570	1860	5930	4320	4040	5620	4020	Positive	181	2.53	Theophylline
AmM0268	192000	125000	116000	77600	144000	103000	101000	89500	211000	83100	78100	97100	137000	113000	58600	112000	80600	102000	97900	77400	97100	146000	152000	210000	127000	103000	103000	119000	123000	Positive	279.171	3.06	4beta-Hydroxy-11-O-(2'-pyrolylcarboxy)epilupinine
AmM0284	39000	68500	28000	33500	13500000	20700	113000	18700000	54400	26300	26500	28500	37500	3790000	51600	308000	70900	50000	52000	37200	24600	35600	34900	43800	1130000	1510000	1710000	1720000	1780000	Positive	340.1	3.21	Chinese bittersweet alkaloid II
AmM0309	473000	561000	469000	586000	472000	462000	671000	752000	762000	624000	822000	715000	664000	759000	509000	582000	674000	659000	742000	557000	530000	433000	433000	276000	547000	653000	621000	678000	686000	Positive	123.2	3.62	Picolinamide
AmM0339	2060	3120	2810	4170	26200000	1100	3800	26100000	2230	6700	1910	5230	4420	21500000	5580	14300	6420	2620	6410	2100	3300	2400	3790	2800	4660000	6130000	7140000	7640000	7740000	Positive	340.3	3.97	Methylergonovine
AmM0360	529000	504000	542000	590000	580000	644000	726000	569000	1020000	615000	901000	696000	862000	707000	545000	668000	609000	757000	592000	512000	474000	486000	412000	267000	736000	694000	643000	602000	571000	Positive	146.1	4.41	4-Hydroxyquinoline
AmM0366	4700	7880	9980	11300	5830	10300	5490	4660	5540	8440	5920	5370	4770	7280	7730	5130	3160	5800	8770	9120	4610	2560	3560	4250	7190	7370	6070	6760	7740	Positive	130.1	4.56	Isoquinoline
AmM0375	1250000	1460000	1070000	1820000	3970000	1460000	127000	4250000	85400	132000	142000	724000	108000	1320000	158000	125000	172000	134000	132000	87400	73400	418000	103000	588000	784000	812000	943000	940000	957000	Positive	290.269	5	Hyoscyamine
AmM0444	3290000	2250000	2020000	2990000	3850000	3300000	1790000	2430000	2220000	2580000	1090000	1950000	960000	845000	803000	2540000	3030000	2600000	2430000	2280000	2100000	3400000	2490000	2780000	2370000	2340000	2450000	2500000	2340000	Positive	280.17	8.8	Etamiphylline
AmM0003	55400	54700	64200	46400	43000	46200	49900	55300	48300	36600	55900	47900	47500	44200	54300	54800	44400	56200	53500	58400	42400	59600	40500	53700	61000	63300	34500	53900	49900	Positive	170.1	0.56	D-3-Methylhistidine
AmM0004	187000	127000	207000	162000	173000	226000	149000	124000	235000	173000	169000	146000	599000	477000	358000	295000	243000	201000	166000	128000	549000	196000	266000	256000	298000	284000	252000	200000	202000	Positive	218.1	0.57	b-Ala-Lys
AmM0006	11200000	11500000	12700000	8730000	9660000	14400000	10200000	10500000	12000000	9820000	9920000	9940000	12200000	11000000	11300000	10700000	10300000	13100000	11400000	11700000	10300000	10000000	10200000	10100000	15300000	12000000	11600000	11600000	11500000	Positive	186.1	0.57	O-Phosphoserine
AmM0009	99800	94900	95600	64900	70600	95000	90800	89200	97900	79200	83100	87500	98200	94600	91300	81900	92600	104000	88300	96100	92900	86200	75800	67500	92200	88600	83300	83900	87200	Positive	158	0.58	N-Tigloylglycine
AmM0015	6700000	8680000	8750000	6100000	5560000	5650000	6750000	9780000	5560000	5390000	8150000	7200000	5840000	5680000	7360000	8410000	7130000	6540000	5590000	7640000	5800000	9870000	5040000	4950000	5130000	5290000	6340000	5240000	8890000	Positive	120.1	0.6	a-Methylserine
AmM0026	115000	99600	159000	115000	103000	132000	96500	122000	149000	88600	132000	94000	119000	126000	131000	121000	99700	130000	107000	121000	94600	135000	110000	107000	155000	144000	132000	101000	99400	Positive	170.1	0.68	1-Methylhistidine
AmM0033	43000	40700	39100	6260	16900	48000	45600	65700	140000	32800	30700	21100	243000	103000	42000	85100	50200	85200	61200	68400	193000	108000	120000	124000	100000	83700	84000	85700	46500	Positive	191.095	0.73	2,6-Diaminooimelic Acid
AmM0041	5680	14400	7660	7580	5250	4170	6980	8410	10100	7510	14100	3090	110000	97700	19200	28200	23800	23700	9950	12000	59400	17500	24600	25100	18700	25700	18900	27500	22400	Positive	118.2	0.75	5-Aminovaleric acid
AmM0042	7060	12400	13000	7470	15600	12600	8590	13700	10000	1630	12200	7480	105000	124000	25700	34000	25100	28000	13700	12600	66300	17700	24500	22800	19700	21500	20000	30200	39400	Positive	118.1	0.75	Guanidineacetic acid
AmM0043	259000	269000	310000	168000	337000	222000	155000	246000	243000	208000	266000	160000	457000	269000	261000	273000	249000	277000	282000	268000	462000	243000	425000	312000	206000	334000	327000	284000	325000	Positive	120.1	0.75	L-Homoserine
AmM0046	15900	12600	19400	9590	11300	7760	19900	16500	51100	22200	12800	22200	37900	25900	18400	23300	36300	15200	21000	19800	49000	82300	73700	27200	44900	40100	25800	25700	31000	Positive	277.1	0.76	Saccharopine
AmM0057	6450000	6470000	11400000	3950000	5050000	6780000	3840000	6120000	6390000	3660000	5090000	3440000	6920000	10800000	7080000	11100000	7750000	9190000	4140000	5200000	16100000	9430000	12100000	14300000	7500000	6550000	6860000	6560000	6030000	Positive	148.06	0.77	O-Acetyl-L-serine
AmM0059	22600	10700	12800	12700	14900	11300	17000	18600	18100	21600	14800	16900	25900	9310	17800	20800	39100	14500	26800	13400	33000	26900	42900	25600	31900	13900	24600	31500	20400	Positive	277.1	0.78	Glu-Glu
AmM0060	9910	8040	9760	6640	8880	11300	4170	9690	9070	11400	7200	5600	52000	43300	17400	12500	6280	10200	10100	5810	16500	9550	8140	5100	17500	9320	13000	14500	10400	Positive	190.1	0.78	L-Homocitrulline
AmM0077	44800	30400	42300	32800	24500	29600	16100	20700	51400	32900	17900	20100	45800	16300	20000	30900	31500	37200	22700	22200	42000	26000	32800	33300	49500	37000	32700	29700	27100	Positive	198.2	0.81	3,4-Dihydroxy-DL-phenylalanine
AmM0079	6800	15700	34400	2540	11900	12600	4980	5790	5050	4050	2870	674	634000	49400	143000	51900	33000	54600	35200	88800	512000	35400	74600	118000	51400	85200	28900	64000	30900	Positive	458.1	0.81	Aspartic acid O-rutinoside
AmM0111	177000	125000	82100	95600	59600	140000	400000	680000	204000	379000	188000	102000	105000	169000	20700	898000	1020000	834000	138000	109000	52200	400000	170000	267000	85900	99900	75600	84800	94200	Positive	308	1.18	Glutathione reduced form
AmM0115	1960000	1870000	1900000	1500000	2210000	1690000	2230000	2450000	2250000	2040000	2580000	1930000	2540000	2410000	1660000	3270000	2860000	3310000	2050000	1590000	1880000	1330000	1860000	1330000	2200000	2350000	2290000	2320000	2270000	Positive	152	1.18	Phenylglycine
AmM0118	17400	9960	15000	11900	9710	16300	6300	6800	21600	11800	9400	8830	14900	8530	7900	12300	12400	13800	10400	7850	14200	17300	17800	16900	12600	10500	9260	9420	8240	Positive	198.069	1.19	L-Dopa
AmM0123	159000	114000	80800	31300	55600	24300	123000	138000	119000	28700	33900	21200	62200	78500	62400	30600	17900	24700	46700	37900	33300	35400	19700	18400	70800	59300	59600	58900	70100	Positive	613.152	1.2	Glutathione oxidized
AmM0127	18300	17700	11400	42000	36300	125000	23200	32700	23600	85000	56200	28300	26400	21100	11600	206000	322000	543000	32800	22200	16100	203000	91500	141000	46200	39300	36900	40600	30700	Positive	251.3	1.21	γ-Glu-Cys
AmM0129	35500	24500	26900	29500	43800	31900	35700	33700	43400	25100	42200	35000	199000	142000	61800	37500	17800	38100	22500	16800	53300	29300	25000	26300	66200	53500	45300	64800	45400	Positive	189.2	1.21	N6-Acetyl-L-lysine
AmM0130	78900	45000	55700	47900	74300	62900	55900	67800	80300	53200	75800	48500	273000	150000	80300	59500	42700	62000	45300	51200	97600	70400	92100	115000	95300	72700	49800	79900	89400	Positive	189.2	1.21	Nα-Acetyl-L-glutamine
AmM0133	4890000	2930000	3650000	991000	1090000	1230000	2740000	6170000	4210000	1060000	1250000	876000	3050000	2310000	1850000	3450000	3540000	3260000	2320000	2160000	3210000	14900000	10800000	10900000	3730000	4660000	4040000	4790000	4140000	Positive	130.2	1.21	D-Pipecolinic acid
AmM0135	64700	13000	40100	102000	97300	43500	72200	59600	87900	80700	108000	61700	73400	33600	26200	33000	13600	26600	44200	17400	39800	17300	19200	4400	77900	65900	62200	58300	44300	Positive	212.2	1.22	(-)-3-(3,4-Dihydroxyphenyl)-2-methylalanine
AmM0141	25600	38000	13000	12900	9340	8360	80400	75100	68100	30000	31600	17000	90900	94100	53100	30100	20900	14600	25700	27900	67000	16300	25700	16200	24800	44200	35800	42500	46100	Positive	322.4	1.24	S-(methyl)glutathione
AmM0143	6360000	6860000	5230000	5140000	4490000	7080000	5890000	7660000	13600000	5700000	6760000	5870000	13000000	9050000	6900000	14600000	10800000	13600000	4610000	4400000	17800000	15500000	12100000	12100000	8360000	10000000	9130000	9100000	9180000	Positive	138.084	1.25	L-Tyramine
AmM0145	246000	199000	208000	207000	249000	142000	180000	228000	263000	162000	189000	116000	236000	288000	177000	444000	364000	268000	304000	264000	211000	242000	192000	168000	163000	245000	236000	271000	253000	Positive	385	1.27	S-(5'-Adenosyl)-L-homocysteine
AmM0147	78600	59000	60100	49200	64000	66800	63300	61100	100000	66600	64400	55900	184000	64800	42600	73000	46900	62500	34300	28500	76400	56000	48400	59200	61300	69300	64100	69300	60000	Positive	132.1	1.29	N-Propionylglycine
AmM0149	429000	398000	299000	358000	384000	353000	424000	391000	568000	279000	374000	431000	327000	276000	289000	405000	403000	383000	498000	391000	374000	499000	452000	418000	349000	388000	385000	379000	411000	Positive	229.1	1.3	Leu-pro
AmM0154	32100	32300	16600	19000	25200	13500	50000	49500	25000	29100	41000	23400	46100	54800	43400	26900	30000	20100	14100	18100	22600	16000	18400	14800	28200	32000	45900	33100	35900	Positive	380.1	1.38	S-Lactoylglutathione
AmM0168	25600	15100	13500	21800	21200	14400	16400	16500	30100	18400	25200	15300	30500	21900	28100	34600	23300	30100	19400	13500	17600	24800	27100	23500	33300	28000	20700	20500	21400	Positive	222.1	1.57	6-Fluoro-DL-tryptophan
AmM0172	12200	10200	11500	11600	16700	9350	13800	14100	20400	15800	21300	8660	26400	17600	21700	21000	15900	16600	13800	11700	20800	12900	12800	13300	25900	19100	16900	22700	20300	Positive	221.1	1.63	5-Hydroxy-L-tryptophan
AmM0182	325000	173000	234000	174000	224000	259000	246000	226000	791000	152000	157000	150000	243000	178000	107000	233000	208000	246000	170000	144000	210000	240000	247000	279000	296000	238000	215000	240000	233000	Positive	189.1	1.91	N-Glycyl-L-leucine
AmM0189	26400000	22900000	23900000	25900000	27100000	24100000	27200000	26100000	27800000	27600000	26200000	26400000	28200000	24500000	19900000	32100000	28800000	27900000	28600000	27200000	26400000	30000000	27700000	27400000	26400000	27600000	26800000	28200000	27500000	Positive	120.1	1.95	Homoserine
AmM0191	23800	26500	18100	23400	24700	22400	49500	30900	37600	24100	63700	25500	88000	63000	25000	83000	29600	54000	33900	22100	45700	26200	20300	16400	53400	40900	37800	42700	40400	Positive	209.1	1.96	L-Kynurenine
AmM0192	264000	187000	192000	253000	243000	220000	206000	245000	209000	208000	204000	221000	100000	112000	119000	183000	195000	201000	187000	140000	88900	101000	83600	110000	208000	177000	162000	177000	174000	Positive	192.058	1.97	N-Acetylmethionine
AmM0195	72500	57800	73500	74800	66900	62500	101000	86200	113000	73900	93400	93100	175000	108000	76300	166000	92300	82600	119000	52800	81400	53900	47000	47800	109000	88600	95900	91300	93000	Positive	237.1	2.01	N'-Formylkynurenine
AmM0197	163000	180000	132000	150000	253000	109000	254000	336000	168000	241000	281000	313000	146000	210000	121000	215000	245000	241000	219000	180000	108000	83100	147000	63300	210000	178000	187000	185000	207000	Positive	216.081	2.11	3-(2-Naphthyl)-D-alanine
AmM0199	159000	282000	169000	207000	179000	273000	171000	237000	147000	200000	183000	197000	359000	498000	504000	157000	158000	128000	111000	182000	484000	324000	413000	415000	219000	245000	269000	283000	284000	Positive	368.098	2.12	Xanthurenic acid O-hexoside
AmM0212	41200	26800	37000	35700	37300	36900	44000	27000	46700	50000	30800	49700	43700	48100	24500	46200	37000	38000	19300	9000	26100	20400	20900	22600	44600	35100	32300	32900	32400	Positive	308.1	2.33	3-Iodo-L-Tyrosine
AmM0220	59100	51300	46200	55300	64400	50900	56900	55700	50600	48500	51800	59600	38100	30900	42400	57900	52500	55100	73800	49800	39900	64300	47800	55200	67000	53300	45000	52200	49500	Positive	281.3	2.4	Asp-phe
AmM0226	217000	157000	145000	179000	272000	136000	219000	293000	78200	255000	216000	299000	108000	94400	148000	180000	205000	284000	249000	124000	97300	218000	174000	142000	201000	279000	201000	295000	191000	Positive	281.2	2.49	N-(9H-Purin-6-ylcarbamoyl)threonine
AmM0229	31900	31000	23200	27300	25500	31500	47700	37500	104000	44700	44800	40600	59300	54200	42900	46400	41100	50700	29200	22100	82800	61400	62300	57600	49000	45600	44000	49800	48200	Positive	224.1	2.51	N-Acetyl-L-tyrosine
AmM0244	108000	99500	94800	110000	152000	108000	101000	150000	75900	128000	116000	134000	110000	80400	91000	117000	124000	73900	223000	122000	110000	131000	133000	143000	127000	104000	126000	124000	107000	Positive	295.2	2.71	N-[Methyl(7H-purin-6-yl)carbamoyl]-L-threonine
AmM0245	201000	533000	62600	117000	187000	184000	942000	730000	725000	123000	1910000	154000	271000	1050000	117000	1000000	320000	540000	159000	83900	239000	92000	176000	51300	561000	461000	450000	420000	422000	Positive	190.04	2.71	Quisqualic acid
AmM0249	35900	46200	54300	37600	37800	55900	37400	44300	46200	39800	30700	28000	102000	95600	72600	32100	39100	36800	29100	43800	104000	75600	105000	74700	59400	53600	59400	51300	60000	Positive	183.1	2.78	Eflornithine
AmM0266	42900	48300	45200	30800	58500	48300	29300	41400	29600	28000	23500	23800	35400	39300	23900	42000	39100	44900	68300	51300	111000	61300	70000	63400	43500	43100	39500	43300	44200	Positive	265.1	3.02	Phenylacetyl-L-glutamine
AmM0293	109000	80900	64100	55100	114000	56200	69800	67000	120000	70300	56700	69400	51900	58900	48900	95500	84300	72100	78500	60600	74100	113000	135000	207000	65600	67800	87200	84000	90400	Positive	313.4	3.34	Phe-Phe
AmM0301	27700	19600	26200	20600	19800	23100	37800	28400	39600	22500	20000	18600	68300	36500	25700	28300	22000	31800	15600	21200	55000	30000	43600	24900	41100	27600	26300	27100	28300	Positive	174.105	3.49	N-acetyl-l-leucine
AmM0343	27900	13200	20200	31900	17700	15100	17600	7770	20600	27400	22800	41200	6400	8490	6490	24500	25800	15900	14800	16800	14600	12600	15400	14900	18000	19900	14000	13800	17400	Positive	247.1	4.02	N-(3-Indolylacetyl)-L-alanine
AmM0364	16700	13600	10100	16500	2960	14000	9190	3630	9120	18400	9810	11300	23000	4020	11100	22200	5500	14400	12500	10800	17300	10500	13800	10200	13400	14600	12700	11400	12100	Positive	180.025	4.49	S-Carboxymethyl-L-cysteine
AmM0412	363000	365000	315000	351000	239000	407000	490000	261000	400000	424000	418000	411000	480000	258000	390000	497000	354000	386000	383000	373000	398000	371000	437000	350000	411000	346000	362000	381000	396000	Positive	223.1	7.12	Cystathionine
AmM0495	29200	29800	30400	22400	26000	46800	17500	38700	55000	25600	42300	30600	81200	51300	20000	30000	22900	36600	28800	36900	53100	40500	25100	26800	40100	49700	50200	38500	41600	Negative	307	0.79	L-Glutamine O-hexside
AmM0498	3580	5000	5630	2770	5950	4500	3470	3210	945	2790	2870	1910	4580	4270	6210	4570	1100	3080	1650	2160	2560	2570	1860	2990	3200	5380	3340	3500	3190	Negative	308.1	0.8	L-Glutamic acid O-Hexoside
AmM0510	196000	144000	159000	77400	150000	75700	80900	117000	154000	84100	80700	44800	135000	194000	90500	156000	135000	106000	138000	119000	473000	225000	238000	280000	121000	147000	161000	146000	149000	Negative	174.1	0.9	N-Acetylaspartate
AmM0521	42500	29100	46500	41100	54800	112000	32400	33900	49600	30100	34700	22400	94400	44400	29100	68000	54000	81000	42500	43100	27900	43100	24600	19800	166000	51600	53100	47200	66200	Negative	383	1.31	S-(5-Adenosy)-L-homocysteine
AmM0553	10500	10200	7190	7950	11200	4710	21000	14100	18300	12800	32600	11300	36100	34300	12000	38000	15800	22800	19200	8880	20400	8730	9520	6480	13600	17400	19900	19000	17900	Negative	207.1	1.96	kynurenine
AmM0573	1270000	915000	892000	1140000	1370000	1010000	943000	829000	1130000	846000	794000	1760000	634000	745000	669000	773000	741000	501000	797000	612000	669000	401000	483000	485000	1070000	876000	891000	942000	928000	Negative	145.1	2.46	2,3-dimethylsuccinic acid
AmM0591	35500	37800	42200	30700	42000	39500	57300	43000	40900	51000	42300	45300	66500	45300	26500	52100	41200	44900	36000	32500	34900	20400	30500	14400	89800	42400	37400	34600	33900	Negative	110.1	2.88	Pyrrole-2-carboxylic acid
AmM0598	111000	123000	106000	150000	112000	91900	204000	132000	125000	173000	184000	177000	78400	150000	224000	147000	172000	106000	140000	112000	179000	77500	151000	112000	104000	134000	154000	144000	146000	Negative	178.1	3.02	Hippuric acid
AmM0613	54300	48100	37500	60100	66900	39300	65800	47800	42900	56800	51200	65600	44000	57200	53800	82600	49800	45400	76100	55600	53300	28000	40800	27800	45400	54400	59400	51500	54100	Negative	192.1	3.43	N-Phenylacetylglycine
AmM0637	167000	126000	98400	135000	140000	99400	145000	137000	164000	146000	143000	174000	155000	161000	132000	239000	231000	194000	177000	125000	222000	487000	559000	595000	162000	186000	190000	203000	195000	Negative	245	3.81	Acetyl tryptophan
AmM0662	20300	15000	17900	22300	23700	14900	20400	17700	14700	25300	15100	16700	7780	14900	11600	34400	31400	19500	20800	24200	26600	19600	17200	27200	28300	15500	17000	19100	18800	Negative	432.1	4.36	3,5-Diiodo-tyrosine
AmM0024	404000	247000	297000	414000	449000	395000	557000	502000	1170000	679000	752000	526000	5350000	1200000	209000	1720000	994000	1220000	710000	562000	1960000	1820000	1630000	1210000	962000	853000	889000	805000	914000	Positive	156.1	0.67	L-Histidine
AmM0025	1540000	1130000	1070000	1560000	1720000	1500000	2600000	1560000	2680000	3300000	3110000	2210000	2200000	1690000	670000	2100000	1230000	1690000	916000	643000	1960000	2470000	2150000	2190000	1520000	1860000	1870000	1920000	2070000	Positive	147	0.67	L-(+)-Lysine
AmM0028	294000	117000	282000	260000	281000	315000	297000	453000	514000	447000	499000	228000	1550000	385000	306000	594000	400000	659000	241000	139000	840000	370000	585000	514000	607000	551000	500000	458000	303000	Positive	175	0.69	L-(+)-Arginine
AmM0030	14600	10800	16900	16200	12800	9210	9380	14000	4290	12500	7750	6400	5400	2400	4650	9450	6200	8250	5090	11100	4150	3950	2770	7800	8150	11400	13600	7390	3790	Positive	401.2	0.71	S-Adenosyl-L-methionine
AmM0036	170000	54000	56200	153000	201000	57900	28200	65800	35200	122000	39900	86600	93100	46900	62200	38300	37100	52200	59300	47100	76000	63800	74000	93500	71800	76800	73600	64900	34500	Positive	106	0.75	L-Serine
AmM0037	692000	731000	990000	369000	483000	716000	861000	1300000	1500000	900000	1090000	770000	3600000	1450000	968000	708000	498000	817000	506000	723000	1740000	865000	1340000	963000	1090000	1180000	1050000	1090000	1320000	Positive	133.054	0.75	L-Asparagine
AmM0038	244000	246000	313000	134000	260000	229000	167000	189000	205000	222000	235000	157000	421000	338000	237000	213000	238000	235000	245000	244000	433000	164000	348000	382000	234000	291000	273000	252000	219000	Positive	120	0.75	L-(-)-Threonine
AmM0039	1640000	1210000	1040000	1680000	1730000	1690000	2710000	1720000	2840000	3520000	3440000	2430000	2630000	1830000	712000	2180000	1250000	1940000	954000	676000	1920000	2740000	2260000	2040000	1590000	1950000	1960000	2090000	2000000	Positive	147.069	0.75	L-Glutamine
AmM0044	33200	27500	47900	18100	26200	20900	17700	18200	26900	13600	16500	9010	74100	30400	21900	41000	34000	44500	21800	23700	66900	36300	44300	43500	31200	26600	31600	25600	25400	Positive	176.1	0.76	L-Citrulline
AmM0045	934000	641000	1100000	600000	1010000	569000	411000	466000	387000	277000	292000	115000	883000	581000	690000	298000	300000	664000	272000	250000	2480000	523000	976000	1480000	713000	645000	756000	630000	517000	Positive	90.048	0.76	L-Alanine
AmM0049	2470000	1490000	1600000	1640000	1780000	941000	1870000	1750000	2520000	1960000	2730000	1420000	1700000	2130000	1020000	2980000	2260000	2360000	1320000	1740000	2190000	2810000	2030000	1900000	2030000	2340000	1750000	1590000	2680000	Positive	134.1	0.77	L-Aspartic acid
AmM0050	6770000	10500000	10600000	4750000	5460000	8820000	4460000	5780000	6820000	4270000	5540000	3070000	8120000	8160000	5700000	8540000	6980000	9870000	5910000	6540000	16800000	10200000	9380000	11100000	9660000	8460000	10200000	8430000	9940000	Positive	148.1	0.77	L-Glutamic acid
AmM0056	2290000	1780000	1950000	1210000	1620000	755000	1840000	2100000	1930000	2020000	1750000	1730000	889000	959000	757000	3300000	2110000	1860000	1200000	1280000	1370000	1460000	1830000	1590000	1390000	1560000	1730000	2350000	1690000	Positive	134	0.77	beta-Homothreonine
AmM0065	2450000	1710000	3020000	1700000	2390000	1700000	1600000	1450000	2060000	2320000	1650000	1070000	18500000	4150000	4650000	2460000	2080000	1810000	1600000	1590000	10900000	2090000	2520000	3260000	2720000	3310000	3490000	3600000	3060000	Positive	116.1	0.79	L-Proline
AmM0073	89100	87200	76400	114000	70800	111000	166000	274000	581000	169000	268000	180000	712000	217000	99900	351000	376000	344000	138000	103000	718000	733000	270000	395000	352000	326000	280000	267000	251000	Positive	162.1	0.81	2-Aminoadipic acid (L-Homoglutamic acid)
AmM0074	319000	232000	272000	115000	207000	203000	163000	204000	571000	128000	150000	55400	792000	529000	222000	316000	253000	325000	248000	304000	459000	485000	386000	370000	296000	322000	289000	191000	316000	Positive	150.1	0.81	DL-Methionine
AmM0075	15800000	12200000	15200000	12000000	14500000	13200000	11400000	11000000	17000000	15000000	15400000	9540000	31200000	18100000	11200000	16700000	12800000	15900000	9690000	8760000	24500000	13500000	14100000	18100000	14200000	16900000	16700000	17600000	15000000	Positive	118.1	0.81	L-Valine
AmM0102	1020000	745000	815000	505000	654000	520000	537000	655000	1710000	403000	455000	297000	1750000	1220000	580000	930000	802000	938000	730000	738000	1060000	1110000	978000	864000	835000	939000	755000	835000	767000	Positive	150.1	1.17	L-Methionine
AmM0108	5990000	3380000	3870000	1130000	1320000	1090000	2660000	7620000	4290000	1210000	1170000	877000	2820000	2520000	1870000	3190000	3650000	2970000	2320000	2340000	3500000	14300000	10900000	11700000	3010000	4190000	3980000	4700000	4280000	Positive	130	1.18	L-Pyroglutamic acid
AmM0125	8440000	8780000	9030000	6020000	6700000	11600000	8950000	8180000	14900000	12100000	12800000	9020000	12900000	8710000	7490000	12400000	10300000	12900000	5180000	5550000	14100000	12700000	10700000	11400000	13600000	11200000	10100000	10700000	10100000	Positive	182.1	1.21	L-(-)-Tyrosine
AmM0126	10200	5240	5470	6610	6610	4890	9710	8110	10300	5850	7980	3270	12400	13300	8350	8270	11500	7420	3210	3730	15400	14000	9310	11000	9570	8160	7280	6720	5380	Positive	175	1.21	L-theanine
AmM0140	47000000	41800000	43700000	41700000	44100000	42200000	45700000	41900000	46300000	43400000	42200000	40000000	42500000	41400000	33200000	46400000	40300000	45100000	34900000	30300000	44400000	41900000	40100000	42100000	41100000	43600000	44300000	45300000	43500000	Positive	132	1.23	L-Isoleucine
AmM0144	46400000	41400000	43900000	39700000	43700000	43700000	46000000	42400000	47600000	44200000	42300000	39700000	41500000	41000000	30300000	45600000	38400000	45600000	33200000	29000000	45400000	41400000	38900000	41700000	42500000	45700000	44600000	44300000	44300000	Positive	132.1	1.27	L-Leucine
AmM0173	156000	149000	149000	114000	184000	171000	169000	159000	159000	149000	173000	106000	257000	176000	212000	242000	226000	277000	118000	120000	434000	142000	191000	155000	213000	230000	216000	213000	209000	Positive	146.11	1.64	L-beta-Homoisoleucine
AmM0180	9340000	7600000	9230000	6120000	8680000	6630000	6740000	6380000	5560000	6740000	5990000	5350000	6250000	6770000	6660000	7800000	6060000	6630000	4910000	4640000	5950000	2670000	4030000	5930000	7210000	6430000	6480000	6590000	6610000	Positive	269.1	1.84	Homocystine
AmM0190	21700000	16600000	17500000	20400000	21500000	23100000	22600000	20600000	23900000	21400000	21400000	19100000	25600000	16100000	13300000	28100000	22400000	24300000	23200000	21800000	21500000	25600000	21300000	22500000	25400000	23000000	22100000	21700000	21100000	Positive	166	1.96	L-Phenylalanine
AmM0215	24700000	21200000	23500000	23500000	23200000	24200000	27300000	26000000	27300000	26600000	27300000	27200000	23900000	27100000	26000000	25700000	28100000	26500000	26700000	26100000	27200000	27100000	27200000	27200000	26600000	26700000	26700000	27600000	27200000	Positive	205.1	2.36	L-Tryptophan
AmM0480	1290000	1180000	1610000	1160000	1520000	1290000	1240000	971000	1080000	1280000	893000	838000	1020000	1310000	1140000	1580000	1320000	986000	881000	689000	1740000	1100000	1360000	1610000	1760000	1330000	1210000	1310000	1270000	Negative	146	0.76	D(-)-Glutamic acid
AmM0483	547000	371000	466000	634000	482000	582000	670000	466000	459000	776000	590000	614000	421000	344000	245000	471000	425000	218000	374000	321000	271000	320000	234000	209000	847000	511000	537000	474000	476000	Negative	132	0.77	D-Aspartic acid
AmM0491	14200	37400	25400	11900	28400	65200	12900	28600	23100	11500	25600	16800	33100	28800	19000	21000	16600	21100	25700	22300	10700	19800	13700	13900	46800	33200	22400	30000	27200	Negative	120.02	0.78	L-Cysteine
AmM0503	102000	58000	75400	39700	94700	117000	35400	85500	61800	41800	64100	26500	76800	115000	64600	70100	88300	68400	91300	79300	94000	88300	79100	65400	186000	99100	99500	114000	101000	Negative	133.9	0.85	DL-homocysteine
AmM0256	21800	16400	25700	21400	23900	29500	18300	25400	17500	21600	17700	13900	23300	17000	19800	20400	26800	24500	25100	28900	19600	58000	40300	43400	28700	17000	25700	25600	21500	Positive	493.2	2.86	Oenin
AmM0620	106000	86400	90900	136000	103000	149000	142000	107000	168000	125000	122000	185000	101000	108000	91100	137000	131000	110000	138000	117000	83200	90400	147000	103000	112000	137000	123000	131000	124000	Negative	610.1	3.55	Delphinidin-3-O-(6''-O-alpha-rhamnopyranosyl-beta-glucopyranoside)
AmM0007	20600000	16900000	16600000	11700000	11300000	20600000	18100000	16700000	18200000	14400000	13900000	20100000	22600000	15200000	14100000	18100000	18400000	21600000	16100000	21700000	12700000	14600000	15100000	15400000	22900000	16700000	14800000	15900000	15800000	Positive	263.1	0.57	Mannitol 1-phosphate
AmM0052	59000	40900	45800	35800	47900	52500	35900	42400	78600	47000	91100	23800	58400	30900	12300	82700	43500	76400	90100	38400	19000	77700	63700	26500	81800	66500	44600	63000	51900	Positive	183	0.77	D-Sorbitol
AmM0053	36900	130000	112000	64200	103000	43200	67100	246000	85000	58100	502000	15600	167000	171000	435000	71300	89800	53700	156000	33700	266000	135000	546000	462000	202000	143000	205000	370000	212000	Positive	153	0.77	Xylitol
AmM0058	6290000	6100000	8440000	6880000	6830000	9310000	7130000	6860000	12500000	6570000	9400000	5020000	22300000	19600000	15100000	13300000	9540000	11000000	6160000	5840000	23000000	10200000	10200000	9960000	11700000	9850000	9380000	7620000	10500000	Positive	181	0.77	D(+)-Glucose
AmM0063	49000	57500	39900	29300	40000	46400	40100	61100	77100	35000	51900	33900	131000	97700	44800	81300	93300	82000	81000	69400	146000	184000	178000	136000	94100	57000	77800	105000	52900	Positive	222.09	0.78	N-Acetylmannosamine
AmM0072	436000	3170000	1340000	268000	847000	1620000	422000	714000	279000	208000	406000	148000	3140000	4180000	7970000	1930000	1760000	1140000	2020000	3980000	7970000	1490000	1430000	1900000	1420000	1840000	1420000	2040000	1880000	Positive	365.105	0.8	Trehalose
AmM0090	42400	40700	48700	23200	24000	41100	46700	41800	38800	30200	30800	38600	27900	43700	36100	36300	46900	44200	34100	42200	31700	29900	21500	24600	40400	24400	30900	32500	40600	Positive	261.3	0.84	Glucose 6-phosphate
AmM0091	23200	35100	33900	16000	21200	19100	6230	33400	22100	13700	21900	15500	56100	33100	23400	27600	46200	33200	24800	36000	97000	52600	48000	50400	19300	10100	22200	38100	34500	Positive	121.04	0.85	D-(-)-Erythrose
AmM0099	19400	76500	57100	17700	44900	41000	17300	31400	29100	10100	19900	12600	176000	233000	139000	149000	135000	75100	249000	216000	232000	149000	136000	212000	79700	90900	103000	97200	115000	Positive	360.1	0.92	Sucrose
AmM0132	539000	465000	401000	364000	311000	410000	370000	500000	865000	381000	441000	451000	712000	568000	459000	928000	693000	815000	418000	275000	1330000	956000	745000	841000	470000	567000	567000	593000	624000	Positive	121.042	1.21	D(-)-Threose
AmM0170	12500	10600	10700	10300	10900	14500	7820	9070	7710	7980	6490	7410	7890	6960	13200	9120	8200	6090	9090	10200	9970	6470	7920	6470	13100	8880	11300	9920	9530	Positive	260.1	1.59	Galactosamine 1-phosphate
AmM0209	401000	514000	339000	319000	295000	391000	350000	421000	421000	367000	373000	496000	319000	293000	352000	311000	432000	281000	531000	568000	522000	635000	768000	584000	342000	378000	435000	467000	463000	Positive	341.2	2.29	Fructose 1,6-diphosphate
AmM0257	28600	18500	31200	77300	43400	47900	50300	23200	32500	49100	45600	73600	7520	12400	15600	28900	36700	21700	15200	10200	6850	4500	5160	7490	31900	27600	26800	25100	33700	Positive	300	2.86	Tri-glucoside
AmM0410	29900	21300	11100	50400	34500	26600	6530	5550	6930	5630	13300	7760	6040	7050	5710	11600	10400	11000	8120	6060	5200	1640	8190	10800	9080	13000	12900	13800	12600	Positive	387.2	6.9	2-Propenyl (sinigrin)
AmM0465	5050	4880	4830	3450	5190	5030	4520	5150	8350	4840	6110	4460	20300	17200	13500	7380	8520	9100	6260	4780	16400	8820	12800	10000	5800	7330	6270	6470	6230	Negative	195.157	0.59	Gluconic acid
AmM0471	996000	1130000	2190000	1200000	1290000	1300000	1210000	587000	651000	1370000	835000	562000	579000	489000	777000	3240000	1690000	1400000	1220000	1030000	536000	1740000	1040000	1160000	736000	1190000	1210000	1190000	1220000	Negative	259.1	0.73	Fructose 1-phosphate
AmM0474	163000	305000	261000	140000	226000	198000	158000	154000	151000	154000	186000	125000	293000	440000	487000	190000	235000	208000	101000	177000	580000	310000	406000	466000	204000	281000	279000	275000	247000	Negative	179.157	0.74	Inositol
AmM0475	5720	4620	3630	6990	4710	4630	3160	4120	4320	5360	5700	3160	2600	3910	3260	6130	7240	4490	6880	6050	3950	7290	4840	10700	3030	2910	6520	6760	4590	Negative	503.442	0.75	Maltotriose
AmM0485	4280	3210	3460	2680	4010	2930	6610	3350	3450	2470	5450	4540	1880	2770	1410	3490	2940	3890	4710	5070	5260	4150	6840	8330	4760	3670	2790	4350	5880	Negative	151	0.77	Ribitol
AmM0490	26500	63900	40500	14100	43500	29800	20000	26700	14100	25900	25000	24200	41600	55600	105000	35500	45400	32200	39200	45400	95100	43800	37400	84500	48600	37900	34500	35000	39000	Negative	179	0.77	D-(+)-Mannose
AmM0492	15500	16300	13900	16800	12500	15000	17700	31600	24700	16400	22100	26800	7230	7060	7120	14200	16900	19600	24100	14700	6770	8340	9310	10300	10900	16200	16700	14900	12600	Negative	177.14	0.78	L-Gulonic-γ-lactone
AmM0494	87700	116000	157000	46300	115000	335000	28500	49100	27500	25900	25700	13200	683000	247000	346000	176000	137000	173000	202000	548000	432000	338000	287000	367000	384000	248000	187000	194000	196000	Negative	341	0.78	D-(+)-Sucrose
AmM0497	2770	5690	5030	7700	7120	6700	12000	9280	7860	14500	14900	10900	3930	3810	6390	4500	5150	6200	4290	6940	5930	9730	11300	12400	11700	7020	8360	12500	10500	Negative	149.05	0.8	D-(-)-Ribose
AmM0500	7390	7230	5490	9690	9280	13600	6430	5060	2880	6450	6490	3910	11600	8550	7080	20100	14700	10100	8350	12700	7860	11100	9450	6830	12400	13900	11000	11900	8520	Negative	421.1	0.83	Trehalose 6-phosphate
AmM0504	17400	10200	8970	16900	20300	10100	10100	8410	7680	10800	10100	10900	5270	8930	11500	16400	11100	9170	11000	4850	9240	8330	8380	7450	13200	14200	16500	14100	15500	Negative	163	0.85	L-Rhamnose
AmM0511	3100000	4480000	5530000	2050000	4430000	4420000	2230000	3560000	2800000	2920000	3440000	1070000	3380000	3290000	2880000	7600000	7140000	5050000	4710000	8090000	5010000	14200000	14600000	16100000	4530000	5810000	5850000	5990000	6220000	Negative	213.1	0.97	2-Deoxyribose 1-phosphate
AmM0556	5640	5650	5800	4270	5460	9640	6460	6380	12100	5340	8980	5650	27000	13600	6490	12800	9230	11700	9370	8160	20200	34100	24800	20700	14900	12000	13100	9160	11400	Negative	309.1	1.99	Ribulose 1,5-diphosphate
AmM0558	21200	13000	14600	7660	15000	9820	11100	10300	43700	8500	9180	7690	9670	9640	5640	8620	9060	9840	8540	8730	10500	14100	16300	25200	7970	13300	13500	13300	12600	Negative	229.1	2.03	Ribose 1-phosphate
AmM0031	712000	553000	323000	1390000	1430000	432000	989000	835000	580000	1330000	782000	1150000	643000	833000	540000	693000	1340000	686000	1280000	913000	742000	1050000	1420000	1160000	656000	758000	679000	983000	855000	Positive	334.2	0.72	Protocatechuic acid O-hexoside
AmM0210	5080	1510	4760	9990	6940	6540	6500	10700	2880	9610	6590	15000	9420	8600	5730	5840	12700	10700	11200	12000	7980	13200	14000	11700	7120	5960	5650	4040	4140	Positive	307	2.3	Catechin gallate (CG)
AmM0239	54400	16300	34700	58000	62700	37000	23500	29300	14200	53300	29800	68100	22200	29200	23200	55900	86500	76000	46900	43600	30200	68200	72800	68700	24200	24900	30200	29500	29400	Positive	307	2.63	epicatechin gallate (ECG)
AmM0253	64800	158000	149000	58400	51500	72000	328000	201000	66000	60400	61100	72900	265000	505000	358000	32900	93700	71100	190000	454000	244000	208000	182000	492000	198000	163000	191000	157000	164000	Positive	291.079	2.81	Catechin
AmM0265	80300	112000	107000	112000	116000	91800	164000	131000	136000	137000	171000	119000	90600	95200	135000	103000	104000	117000	115000	101000	76900	55500	52600	42100	124000	123000	102000	118000	103000	Positive	139.1	2.99	Protocatechuic aldehyde
AmM0279	133000	150000	181000	183000	154000	122000	422000	187000	131000	170000	151000	160000	246000	271000	382000	126000	177000	173000	207000	394000	273000	244000	270000	395000	194000	187000	187000	190000	205000	Positive	291	3.17	L-Epicatechin
AmM0566	26700	9360	19900	30400	17800	30900	16600	21900	16500	26700	25000	26700	52900	40800	19400	21000	35900	39100	42300	46000	24500	41100	36800	34900	32800	27600	25500	25000	23000	Negative	305	2.3	(-)-gallatechin
AmM0568	287000	288000	258000	287000	312000	215000	294000	259000	274000	273000	288000	326000	185000	254000	267000	261000	239000	258000	355000	275000	233000	163000	162000	127000	277000	257000	254000	266000	318000	Negative	153.1	2.42	Protocatechuic acid
AmM0578	368000	247000	347000	299000	290000	417000	314000	358000	378000	398000	388000	332000	249000	228000	107000	225000	211000	321000	436000	297000	147000	119000	104000	86500	418000	336000	303000	311000	297000	Negative	315.1	2.55	O-Caffeoyl protocatechuic acid
AmM0585	8690	2020	7310	12100	9420	12100	5160	5720	4320	8020	6920	9280	8440	5100	6240	10500	10900	17500	8150	10700	6810	14800	10700	11500	8850	7590	5750	5610	7340	Negative	305	2.64	(-)-Epigallocatechin
AmM0068	2520000	4480000	2050000	1970000	3300000	2330000	2540000	2920000	3640000	2730000	2120000	2610000	2600000	5200000	3740000	2590000	5120000	3050000	2520000	4010000	4890000	3850000	5160000	3770000	1670000	2320000	2880000	2900000	4240000	Positive	104	0.79	Choline
AmM0069	173000	35700	119000	43300	45700	48400	43000	57400	58200	39700	47200	36000	389000	330000	53300	182000	166000	146000	492000	175000	254000	796000	616000	521000	197000	174000	158000	150000	135000	Positive	258.2	0.8	sn-Glycero-3-phosphocholine
AmM0086	66800	90200	101000	61500	79900	151000	42800	73900	100000	60500	65100	63500	124000	106000	118000	92300	83100	93700	72200	85400	127000	99600	134000	83200	83100	98800	154000	118000	86500	Positive	146.12	0.83	Acetylcholine
AmM0098	456000	623000	376000	351000	461000	713000	473000	621000	839000	528000	636000	423000	884000	730000	492000	628000	424000	501000	301000	459000	597000	744000	646000	653000	825000	641000	602000	578000	759000	Positive	184.074	0.9	O-Phosphocholine
AmM0018	222000	264000	204000	178000	181000	250000	194000	196000	191000	174000	223000	196000	366000	374000	274000	169000	182000	235000	205000	195000	520000	218000	234000	213000	345000	178000	185000	215000	179000	Positive	316.9	0.62	4-methylumbelliferyl phenylphosphonate
AmM0087	215000	191000	198000	131000	170000	182000	134000	135000	139000	107000	91200	116000	134000	106000	68700	141000	152000	134000	191000	151000	211000	252000	180000	255000	207000	174000	198000	209000	210000	Positive	256.2	0.83	6,8-Dihydroxy-5,7-dimethoxycoumarin
AmM0377	23900	29800	26400	12300	13700	20400	28700	29600	21500	18400	16900	14800	17000	18300	22100	18800	14900	16100	16900	18200	13300	34800	35900	35300	32700	21900	26200	21000	21400	Positive	217.1	5.05	8-Methoxypsoralen
AmM0424	11900	11400	14100	3030	3550	1020	5580	6380	4350	3070	1500	2230	44500	66300	31600	4480	7010	3280	21200	29900	102000	34000	44400	43000	12700	22700	26000	28900	26500	Positive	353.06	7.6	Daphnoretin
AmM0109	8540	15300	13700	7820	13000	13300	7120	9250	7080	8540	11300	5150	10800	10400	17600	14500	8060	5450	7650	8800	11200	9410	8830	8880	11000	8340	13400	14800	10500	Positive	627.1	1.18	Tricetin 5-O-hexosyl-O-hexoside
AmM0299	10200	14100	21800	7490	20500	13500	12100	17700	10900	24400	18400	8140	5300	10500	14500	28600	13500	13700	21200	14200	13500	19800	21500	24600	18500	12900	14300	18800	15100	Positive	509.3	3.47	Limocitrin O-hexoside
AmM0304	11300	3760	4860	36500	16400	66600	14500	17800	11600	12000	18400	27800	8420	5510	2720	24300	59400	18700	16200	24500	21600	23300	55700	20800	23000	17600	19600	20600	18300	Positive	479.118	3.54	Selgin 5-O-hexoside
AmM0306	12800	9680	6590	15700	11500	8940	17500	14500	11600	12700	10900	12900	7240	6390	6160	15700	13100	13800	14700	11400	5190	6830	5240	4390	11100	11100	9300	12200	10100	Positive	581.2	3.6	Luteolin O-hexosyl-O-pentoside
AmM0317	8680	11900	11200	9960	9760	12200	15000	11400	17700	9630	14400	17600	16600	16800	12300	18000	22700	17500	23200	20500	22900	26500	246000	24200	12300	13800	11100	9960	20000	Positive	449.1	3.7	Cynaroside (Luteolin 7-O-glucoside)
AmM0321	3770	4890	3780	3010	5420	5080	2810	2830	6720	4390	5350	4160	10400	11300	14400	5390	4960	6760	6200	8400	19100	7670	17000	14300	5690	3070	6360	9020	5910	Positive	433.106	3.73	Apigenin 5-O-glucoside
AmM0324	29400	26800	34200	40600	39400	31300	36600	39600	27200	34500	32400	32500	34300	26200	33500	40700	47200	43000	51500	38800	31200	40600	27700	27200	34100	33700	36800	37200	31000	Positive	479.3	3.77	Selgin 7-O-hexoside
AmM0332	85900	51500	41400	67900	72200	56200	77300	65500	69600	59300	56300	65100	48200	82500	45000	78900	88800	57200	98500	62500	56900	65300	77600	56300	66100	68900	58200	53000	81300	Positive	625.3	3.86	Isorhamnetin O-rutinoside
AmM0348	9440	7730	11400	10100	7230	9100	6540	9550	11400	5470	9390	6680	9350	22200	3170	15900	9120	7960	6800	8120	5470	12000	905000	10400	45200	50200	45900	44800	47700	Positive	433	4.1	Apigenin 7-O-glucoside (Cosmosiin)
AmM0351	12300	13100	15300	11100	11500	19400	11300	8310	20900	11900	19900	20200	32000	21400	21200	23500	30000	15900	25100	19500	30800	37000	62100	31700	26600	23200	21400	18100	18200	Positive	535	4.15	Luteolin O-malonylhexoside
AmM0352	34000	31700	33200	38200	28000	33800	38100	26600	30200	30600	33400	30000	46400	49500	37700	30100	41200	32800	49200	53700	55200	53300	67400	56300	36600	34700	37000	39900	38000	Positive	565	4.17	Selgin O-malonylhexoside
AmM0359	13400	13100	9390	8890	9570	9620	12100	17800	13500	6830	9010	5430	45300	37800	21000	22800	15900	12600	16400	16900	28800	37400	45000	39900	13900	16200	18300	23000	17300	Positive	671.2	4.4	Tricin O-gluconic-O-hexoside
AmM0370	66200	40500	38800	29500	39800	31600	64000	70200	116000	38200	55400	65300	24100	31700	14400	16100	12100	14600	64500	44000	14500	10600	4560	5490	70100	68000	62000	61700	62300	Positive	507.15	4.75	3’,4’,5’-Tricetin 5-O-hexoside
AmM0372	75400	179000	80100	50300	36000	79100	86200	76900	167000	24200	16700	16800	183000	136000	83700	110000	119000	139000	36700	39400	351000	72800	120000	107000	85400	82700	94600	105000	99000	Positive	625.2	4.8	Luteolin O-feruloylhexoside
AmM0383	6170	3770	4180	8570	4940	3150	7510	6020	8260	14400	12400	13000	628	3350	2190	7710	6970	14300	8520	5340	772	12900	31100	18200	5820	8140	8700	8730	11300	Positive	331.1	5.58	Tricin
AmM0407	5000	3810	3050	4780	4390	5390	2880	1830	5650	2740	1630	23000	3450	3040	4570	2710	3020	3390	5380	2610	4430	2110	5530	4620	5370	4830	4930	5560	5470	Positive	255.058	6.73	Chrysin
AmM0408	35900	36300	19600	58500	23200	33700	11500	11700	14100	85900	16000	62800	97000	13600	14300	31200	16000	13500	13700	12300	11300	3840	13700	8240	21600	28500	25000	26100	26300	Positive	403.132	6.84	Nobiletin
AmM0417	29900	30400	12800	47600	17200	23600	14500	11200	11300	83700	13500	61100	79700	11200	10700	26100	14200	11600	12600	11800	11200	10500	13700	8120	15600	22900	23100	24100	24400	Positive	373.121	7.32	Tangeretin
AmM0551	219000	221000	249000	431000	262000	1100000	175000	425000	314000	1120000	860000	212000	1530000	1450000	1640000	1030000	691000	875000	131000	317000	2010000	2850000	2350000	2190000	1040000	1100000	957000	959000	891000	Negative	315.1	1.93	3,3',4',5-tetrahydroxy-7-methoxyflavone
AmM0584	6990	8710	5330	6290	3780	8130	8370	6780	3960	5250	4520	5560	2280	2550	4240	4270	4840	2400	12400	10500	5050	8150	8750	5660	7660	4800	7780	7370	6070	Negative	431.1	2.64	Apigenin O-hexoside
AmM0625	591000	952000	515000	614000	1060000	960000	773000	459000	884000	468000	476000	604000	527000	592000	627000	474000	524000	487000	350000	594000	659000	1170000	1460000	873000	643000	637000	628000	653000	638000	Negative	535	3.68	Tricin O-sinapic acid
AmM0626	25100	180000	363000	27600	27000	205000	46700	40300	43300	120000	50400	39600	292000	445000	2130000	242000	62900	71600	27400	67900	450000	189000	308000	361000	215000	212000	222000	249000	218000	Negative	521.1	3.68	Tricin O-saccharic acid
AmM0627	25000	16900	13700	24700	29000	9770	21000	19100	18300	23600	19900	33500	4800	11700	7880	28700	25500	15200	20600	12200	9320	8830	15500	13600	21300	16200	16500	15600	19000	Negative	463	3.7	Myricetin 3-O-rhamnoside (Myricitrin)
AmM0631	60500	49500	35400	124000	58700	312000	102000	83500	103000	119000	111000	255000	40100	105000	63500	109000	215000	68500	63200	83400	92600	55500	161000	80300	114000	96100	111000	110000	117000	Negative	463	3.72	Quercetin 3-O-galactoside (Hyperin)
AmM0636	71700	69000	62900	86000	74700	63900	80000	90800	104000	71100	96500	115000	97600	83900	83800	98600	94400	91300	173000	107000	99200	97100	164000	76000	84000	103000	110000	88200	80000	Negative	593.159	3.77	Nicotiflorin
AmM0645	11000	15200	18200	17000	12900	12700	21100	16000	22200	17900	19400	22700	17300	28400	14000	17800	17600	12300	15800	23700	29900	14400	30600	15200	14500	17000	23600	21100	18300	Negative	503.1	3.88	Chrysoeriol O-acetylhexoside
AmM0651	9790	9710	9730	7240	16700	10500	10300	6100	7750	6610	10200	11300	10400	13300	12900	6840	8640	10200	2990	10400	7500	4980	6260	11000	8820	9650	9380	8880	9530	Negative	609.19	3.99	Hesperidin
AmM0653	1660	4230	8590	4590	1690	6230	7740	6570	3160	4440	6060	2760	8580	11500	12300	2800	3190	3150	3040	7070	11400	7370	6380	12000	5120	6650	7030	8080	6280	Negative	237	4.02	7-Hydroxyflavone
AmM0658	11600	13000	12600	9280	14900	11000	8360	5830	9520	4690	10600	9420	12600	15600	13900	7930	8850	10100	5100	13700	7590	4750	6600	11600	10100	11300	13200	11900	12300	Negative	609.2	4.09	Neohesperidin
AmM0661	10900	11200	11100	14600	10200	7440	14900	9130	10300	12100	11800	12000	12600	21500	16500	9730	15100	9700	20500	16200	22600	12300	21400	16500	11100	12400	13000	13800	14000	Negative	519.1	4.22	Isorhamnetin O-acetyl-hexoside
AmM0671	1210000	2040000	1900000	1100000	630000	2720000	1200000	1150000	3160000	528000	504000	352000	4390000	1820000	1450000	2120000	1740000	2880000	724000	864000	4280000	1350000	1750000	1450000	2940000	1580000	1470000	1420000	1420000	Negative	312.1	4.76	3,7-Dihydroxy-3',4'-dimethoxyflavone
AmM0685	2760	6050	3280	3200	3420	6140	7350	5210	5100	6520	10100	4460	11800	9810	11500	5090	4050	4660	6510	7400	8510	4290	5830	2650	11200	6510	6520	6660	5770	Negative	301	5.62	Homoeriodictyol
AmM0088	790000	826000	682000	649000	696000	833000	656000	794000	805000	661000	707000	839000	564000	622000	476000	1200000	1210000	996000	848000	722000	734000	1280000	1280000	1220000	848000	787000	662000	859000	990000	Positive	255.1	0.83	5-Methoxyflavanone
AmM0288	7330	7130	6300	12200	18500	10900	10600	10300	4230	7910	7990	7090	5840	6880	2630	9330	13000	11600	7290	5050	6430	4830	5880	3980	8110	6780	5420	6810	7130	Positive	275	3.29	Afzelechin
AmM0291	15600	25600	28300	37500	30600	21100	51600	29500	25700	24100	23500	21800	42900	43500	46600	21900	29400	25800	32400	52800	40400	35200	37600	46400	31500	25700	31200	35500	28900	Positive	289.071	3.32	3',4',5,7-tetrahydroxyflavanone
AmM0294	26500	20900	18300	19000	25800	7340	22600	47900	21900	18000	15900	11200	22300	43800	29400	43900	54300	48500	41600	21100	24300	24000	27600	23900	21900	25000	24300	29200	24700	Positive	321.05	3.36	Dihydromyricetin
AmM0296	11000	4440	6040	12500	14000	7570	7440	8310	8560	13900	11700	12900	5850	12200	3460	9180	7070	8500	7030	6990	4710	5260	4500	2480	4100	8740	7370	9180	8890	Positive	395.1	3.41	Rotenone
AmM0311	150000	104000	110000	64100	82000	120000	94700	151000	118000	76000	92000	106000	74300	57200	40900	225000	234000	270000	167000	110000	96900	388000	291000	255000	138000	140000	129000	138000	134000	Positive	451	3.66	Eriodictyol 7-O-glucoside
AmM0331	20100	27100	18100	58000	23700	277000	58500	45200	72400	68700	61100	129000	40100	84300	30700	65600	127000	47200	31300	46500	61000	49400	116000	55600	36400	55300	65200	67500	65400	Positive	465	3.86	Hesperetin 5-O-glucoside
AmM0340	44500	46900	19800	120000	56500	36400	47300	15100	32400	83100	134000	110000	11300	11900	28200	58700	102000	47900	91200	40000	13300	29800	10600	11600	51900	70900	69200	91500	84500	Positive	345.1	3.99	4-Hydroxy-2',3,4',6'-tetramethoxychalcone
AmM0369	60900	135000	87900	168000	113000	84800	123000	145000	60900	99000	123000	119000	149000	245000	227000	81100	87400	63200	125000	204000	94800	82700	98100	73800	92100	117000	121000	139000	111000	Positive	341.2	4.64	6-Prenylnaringenin
AmM0604	7870	14800	12200	3770	5150	6260	10700	9540	9390	7370	5180	4360	65100	14500	16600	7770	8190	8480	11300	13000	53000	8660	6980	8750	12300	11700	11400	12000	15200	Negative	507.1	3.12	Syringetin-3-O-galactoside
AmM0622	4480	2190	1820	9510	4440	25900	9610	6500	8020	9310	9270	17700	4030	7190	3670	7450	16800	4890	5330	8600	6860	4040	9910	4810	7550	8070	7180	9370	8620	Negative	463.1	3.64	Myricitrin
AmM0633	33000	33400	28500	84400	34400	168000	57400	48900	61700	60800	70200	121000	30400	68800	53400	64600	114000	39000	46400	46200	68800	41000	87800	49200	64100	54500	63900	62500	73300	Negative	463.1	3.73	Hesperetin O-hexoside
AmM0680	3920	1550	9170	4120	3760	2470	4760	3090	3800	3300	3700	2690	5710	5310	2470	2190	1780	4230	5710	2880	3560	1930	6850	2790	4120	5420	4910	4130	4080	Negative	271.069	5.41	Naringenin
AmM0693	122000	152000	213000	115000	315000	232000	372000	338000	423000	268000	448000	218000	1280000	1180000	554000	389000	296000	339000	477000	395000	595000	700000	578000	141000	1170000	1040000	829000	987000	865000	Negative	299.1	6.58	4'-Hydroxy-5,7-dimethoxyflavanone
AmM0292	36400	33200	20100	29100	25400	24800	29500	31400	23300	22600	18800	41400	20300	17400	20300	23200	36900	17200	28500	29600	28300	32300	37300	25000	26700	25700	25100	27700	27000	Positive	627.1	3.33	Hesperetin C-hexosyl-O-hexoside
AmM0295	6090	4070	7020	8000	6980	6180	4230	3680	5690	5480	5380	4910	7670	4870	6720	4190	2450	5170	4650	2890	4350	4670	3490	4740	9000	4990	4540	5460	3540	Positive	581.1	3.38	C-hexosyl-luteolin O-pentoside
AmM0307	3750	15400	5820	1830	4110	15900	6970	5570	22400	4790	4650	7400	6380	5200	22300	10300	10200	3420	5980	20100	13100	11900	15400	13400	10700	9460	6990	9980	9410	Positive	609.1	3.6	Chrysoeriol C-hexosyl-O-rhamnoside
AmM0322	28900	24500	15700	74300	33200	290000	50100	45300	69800	63500	61600	127000	40400	72200	27900	57900	113000	53700	25900	53800	49900	60100	99400	57700	58000	66200	68600	59400	56300	Positive	465.1	3.73	Hesperetin C-hexoside
AmM0333	65100	101000	99800	70700	48700	104000	79400	54900	68600	49800	96900	52600	149000	107000	98000	86400	75800	79400	55600	121000	114000	37000	54700	30900	73500	93500	100000	79300	72400	Positive	419.134	3.87	methylNaringenin C-pentoside
AmM0336	8750	10600	11000	8480	5410	7810	9110	11400	6250	9500	8280	8270	14000	15900	14100	8580	8990	11700	8150	16600	16100	14000	9540	14700	10400	9460	10400	9850	11500	Positive	477.139	3.92	methylChrysoeriol 6-C-hexoside
AmM0623	29700	27300	17900	67000	28700	136000	51800	41100	48500	53500	59000	118000	26000	56800	47600	59600	112000	28000	34100	39800	53200	31700	79900	46900	56000	52900	57400	61000	55400	Negative	463	3.68	Isotrifoliin
AmM0664	20000	17700	18400	10300	11100	17700	5960	12800	9390	5350	11400	6440	8340	11900	25300	6000	5580	4890	7970	10000	14400	4150	23200	6260	11900	17900	16100	13600	15600	Negative	269	4.37	2'-Hydroxydaidzein
AmM0674	6930	3740	4810	7210	6020	6630	5580	6870	6010	5010	7070	5420	5800	6810	4210	8810	12300	9950	5600	5750	5160	4270	3650	5540	8690	4870	6610	6460	5950	Negative	283	5.01	Calycosin
AmM0290	24100	18400	14600	31100	22600	21100	13700	27100	19000	21700	13100	34600	10800	12900	21400	16100	28400	16000	25400	27400	21300	23500	26000	18500	16200	23200	19700	23900	25200	Positive	627.1	3.31	Quercetin O-hexosyl-O-hexoside
AmM0298	167000	130000	145000	188000	150000	202000	218000	135000	246000	154000	185000	230000	107000	133000	107000	138000	161000	147000	191000	193000	152000	119000	173000	108000	126000	157000	168000	158000	162000	Positive	465.3	3.45	Quercetin O-hexoside
AmM0303	211000	297000	274000	272000	279000	409000	474000	316000	424000	287000	297000	453000	253000	310000	176000	333000	346000	244000	379000	317000	269000	222000	267000	260000	360000	317000	269000	347000	263000	Positive	611.153	3.51	Quercetin 3-O-rutinoside (Rutin)
AmM0310	34600	31800	28600	126000	33900	445000	60900	58400	89900	91200	71000	190000	72500	117000	55600	93400	167000	67700	41200	65100	83700	77400	156000	79600	82900	90000	92500	119000	92500	Positive	465.096	3.65	Hyperin (Quercetin-3-O-galactoside)
AmM0312	3120	7230	5870	8440	4410	6530	6110	3980	4000	4350	4550	5590	7390	21700	28000	4400	5490	8860	5370	10900	4690	2430	26300	3600	8710	9510	9050	9960	6600	Positive	579.2	3.67	Kaempferitrin (Kaempferol 3,7-dirhamnoside)
AmM0314	39600	34100	17900	104000	47600	408000	57400	47900	97800	86800	96800	157000	65300	108000	53800	83800	152000	69800	28900	62100	80900	72300	159000	74800	86600	115000	94100	88300	95800	Positive	465	3.68	Isotrifoliin (Quercetin-3-O-glucoside)
AmM0316	33600	38200	31800	127000	36700	411000	68400	40900	90800	76400	87900	180000	65800	104000	38500	94300	141000	67000	30300	73900	73000	74100	171000	89200	64000	72000	81500	113000	93800	Positive	465.096	3.69	Quercetin 3-O-glucoside
AmM0318	35900	30200	23200	46500	37300	36500	34400	57800	63700	35200	32900	55800	36100	35200	46500	41300	56300	34100	57800	64400	65300	64400	109000	61900	51100	28600	44100	43900	47500	Positive	595.159	3.7	Kaempferol 3-O-robinoside (Biorobin)
AmM0323	238000	270000	268000	311000	301000	262000	375000	251000	487000	233000	406000	287000	227000	308000	142000	366000	320000	232000	311000	280000	258000	198000	248000	249000	289000	300000	315000	279000	377000	Positive	611.2	3.73	Quercetin 7-O-rutinoside
AmM0325	20000	32400	29400	22200	19000	31400	29100	40200	57300	35000	33000	72500	51300	44300	49400	38900	58600	44000	71300	49600	51500	50000	105000	55000	50300	43000	51700	59000	28300	Positive	595.159	3.77	Nicotiflorin (Kaempferol 3-O-rutinoside)
AmM0326	31600	28300	12900	76800	32900	327000	51700	41600	66100	67000	66300	143000	48200	88500	38800	76600	127000	57400	30500	33800	60500	68600	110000	65500	69600	86500	65200	83600	65500	Positive	465.1	3.78	Quercetin 7-O-hexoside
AmM0328	14800	14500	18600	17700	18700	17500	20900	22500	18300	18600	22000	19900	28300	18100	20400	22700	23400	31900	28600	27000	22800	24100	16100	15300	23600	23800	20000	19600	20200	Positive	479	3.84	methylQuercetin O-hexoside
AmM0330	15000	14400	13600	12500	11600	16500	14900	20100	24000	10300	18800	20900	29700	22700	21900	17100	21700	18600	31100	26300	27800	31000	191000	34600	18700	20100	18900	19200	25700	Positive	449	3.86	Trifolin (Kaempferol-3-O-galactoside)
AmM0341	7210	10400	7590	14000	5500	18900	17000	4030	19200	7060	11800	11500	16900	17300	3580	8100	6030	7570	5210	11200	15000	7910	15500	9780	12800	9370	10400	9230	9190	Positive	449	4.01	Kaempferol 3-O-glucoside (Astragalin)
AmM0350	5740	9190	4940	11100	5510	6380	6170	6630	10700	8640	9940	3020	12700	31600	4000	7710	9570	13400	13400	14700	6850	13500	1010000	10300	37700	49700	54700	49000	43700	Positive	433.114	4.15	Resokaempferol 7-O-hexoside
AmM0639	63400	57900	60800	75400	66400	89900	73100	76500	81700	76600	59900	82300	72600	75700	56600	83200	83200	101000	102000	62200	55600	56500	65900	41800	75500	93900	78300	80200	91500	Negative	623.1	3.86	Isorhamnetin-3-O-rutinoside
AmM0643	14300	10300	9150	17000	11100	14100	21000	14000	16900	21700	18400	23000	14700	15800	17100	19500	13900	8580	15500	14200	23500	19700	26300	21000	10800	16600	17000	14800	18900	Negative	506.1	3.87	Quercetin O-acetylhexoside
AmM0655	13700	6870	13500	129000	12800	6250	10100	8560	8440	19100	10400	13300	3090	9770	4510	13000	12000	5940	17600	7700	7200	4570	6610	5030	17100	13800	13400	15200	16100	Negative	447	4.06	Quercetin 3-O-a-L-rhamnoside (Quercitrin)
AmM0670	74600	104000	54700	71000	58500	99300	259000	64800	445000	64500	135000	179000	114000	124000	79800	183000	117000	92400	70600	431000	226000	100000	181000	71100	136000	158000	150000	154000	151000	Negative	593.1	4.73	Kaempferol-3-Glucoside-6''-p-coumaroyl
AmM0682	3450	1670	7040	4680	3190	1540	3800	2230	2690	3170	3710	2430	4960	3630	1790	1410	3110	4260	3680	2330	3720	2120	7530	2600	4390	3780	2960	3980	4020	Negative	271	5.45	Pinobanksin
AmM0089	20300	21000	16500	1970	5150	3070	2880	11900	21300	5550	8940	2230	228000	93200	11800	10100	17800	21900	85500	128000	473000	996000	664000	428000	80000	84200	82200	64400	64400	Positive	187.2	0.84	3-Phosphoglycerate
AmM0166	21200	27600	31600	15800	20400	32200	26700	27800	37400	19800	22200	17300	59400	42600	43900	35500	28200	33600	26400	29500	60400	32600	36700	51600	35200	30200	27500	32100	29800	Positive	208.1	1.52	3,4-Dimethoxycinnamic acid
AmM0216	14500	20000	12500	11200	17900	14200	22100	21100	8570	15600	16900	18600	7960	13200	16200	10200	8380	9480	10600	19000	13000	5250	5800	8290	17300	14700	15700	10800	11500	Positive	303.1	2.39	Brevifolincarboxylic acid
AmM0273	20700	23500	23000	22600	27900	43300	22500	33000	24200	23800	17200	25200	16600	28300	29100	11600	20600	17500	30100	22200	23400	38300	45900	32700	24400	25000	23400	22300	22900	Positive	195.1	3.08	trans-4-Hydroxy-3-methoxycinnamate
AmM0275	86100	53300	69500	99500	113000	64500	64000	94000	67100	74900	77200	94400	42600	51700	30600	64400	77000	87000	91900	68400	32600	49400	42500	39500	78100	68300	64700	66700	73800	Positive	207.1	3.1	6-Hydroxymethylherniarin
AmM0276	32600	21900	15200	21200	33900	13900	30900	28500	19500	18400	15300	16900	22600	26800	57900	36000	24800	25400	33600	26200	54000	29700	37400	46400	55700	54400	54800	58600	63300	Positive	357.1	3.11	Ferulic acid O-hexoside
AmM0278	51800	48200	51800	73300	52100	66800	96000	63400	58800	84200	89300	97100	50900	53700	99700	70800	75900	82100	57500	57000	60700	42800	71400	54100	85800	56900	61200	59800	54700	Positive	181.042	3.14	Caffeic acid
AmM0281	549000	533000	538000	453000	474000	706000	462000	63100	34500	46700	50200	49500	47700	41200	36400	58500	46700	69200	51300	37600	41400	38400	42600	29900	792000	696000	584000	451000	502000	Positive	169.042	3.19	Vanillic acid
AmM0287	50500	87000	68200	49100	58500	58600	92800	59000	36800	64000	89300	86600	69900	71200	75400	91700	80400	92600	64000	68500	58900	76700	70400	64400	86400	59000	58700	65100	58400	Positive	199.053	3.27	Syringic acid
AmM0320	246000	278000	330000	304000	279000	320000	410000	325000	398000	432000	498000	427000	430000	369000	441000	489000	567000	707000	347000	386000	289000	700000	1120000	644000	552000	460000	425000	447000	430000	Positive	165.047	3.71	p-Coumaric acid
AmM0329	726000	1220000	1040000	814000	693000	1430000	1210000	1280000	1370000	912000	1280000	1000000	2610000	1910000	1980000	1030000	1050000	1250000	919000	1570000	1630000	1210000	1350000	794000	1500000	1300000	1190000	1210000	1230000	Positive	153.047	3.85	Vanillin
AmM0334	28200	16400	16800	17500	19800	18200	17900	17800	17000	17800	18600	21900	18200	12400	18100	24200	31800	18600	18400	29600	10100	52400	50700	42100	16200	21500	19400	20000	26100	Positive	225.069	3.89	3,5-Dimethoxy-4-hydroxycinnamic acid
AmM0337	165000	203000	209000	170000	134000	228000	239000	138000	190000	230000	230000	209000	227000	168000	196000	280000	346000	307000	216000	204000	195000	246000	421000	221000	252000	222000	201000	213000	192000	Positive	195.058	3.92	Ferulic acid
AmM0338	13700	10200	13600	5420	5270	10400	9400	7400	18600	6250	7040	12500	19400	16100	13200	26900	25700	21700	19900	17400	21300	128000	139000	136000	29100	25600	29600	31200	29900	Positive	265.3	3.97	8-Methoxycoumarin
AmM0342	93100	139000	124000	130000	72300	145000	182000	62700	138000	149000	163000	193000	199000	140000	199000	209000	262000	243000	134000	129000	180000	162000	352000	165000	246000	151000	217000	147000	151000	Positive	195.058	4.01	3-Hydroxy-4-methoxycinnamic acid
AmM0347	50300	51000	54000	37900	48700	48300	39000	28600	64900	41300	38400	44700	36900	36700	35400	54600	45700	38300	43900	45000	33100	56000	50000	45600	57800	47100	50400	45000	48200	Positive	153.047	4.08	2-Methoxybenzoic acid
AmM0361	126000	131000	150000	61700	67300	135000	134000	118000	139000	92500	91100	80700	150000	108000	111000	170000	164000	142000	114000	169000	138000	450000	341000	356000	180000	165000	158000	142000	163000	Positive	177.047	4.46	4-Methylumbelliferone
AmM0362	313000	755000	570000	414000	387000	670000	673000	708000	534000	509000	841000	714000	1190000	1190000	1350000	347000	479000	460000	552000	990000	1000000	421000	706000	353000	874000	658000	629000	644000	628000	Positive	179.063	4.46	Coniferaldehyde
AmM0365	53200	115000	89500	63800	60100	104000	107000	118000	85900	82600	137000	113000	189000	182000	207000	58500	65500	75800	83800	154000	148000	65600	120000	47000	142000	108000	116000	115000	105000	Positive	179	4.51	4-Methoxycinnamic acid
AmM0381	640000	411000	514000	596000	735000	611000	649000	594000	534000	675000	821000	759000	461000	404000	284000	647000	566000	904000	629000	492000	317000	259000	275000	172000	665000	628000	554000	538000	504000	Positive	149.052	5.28	trans-Cinnamic acid
AmM0392	5190	7390	5500	5240	5390	10900	4630	4640	8120	5330	6530	4180	7710	5160	9330	6390	2850	8310	4130	6330	7040	2720	5430	3330	7660	5200	6720	6360	7120	Positive	165.054	5.88	Caffeic aldehyde
AmM0409	31300	20900	12100	46000	32000	26700	6250	5180	6850	6060	12300	6650	7270	6340	5800	12900	10800	10900	7490	5840	4570	2000	9570	12000	10200	15100	13200	14800	14500	Positive	387.12	6.9	1-O-b-D-glucopyranosyl sinapate
AmM0565	10600	7310	9810	7210	8300	9820	4950	2660	13500	3010	5600	2820	17700	7770	3380	5600	5380	8070	3670	3690	7080	6840	5800	5820	16900	11700	10000	9020	8220	Negative	341.1	2.26	Caffeic acid O-hexoside
AmM0581	27800	39600	46100	16700	15900	73600	15400	25700	44300	18400	21600	13000	233000	114000	95000	43300	48400	65400	19100	47000	115000	84400	90500	58200	172000	74000	88300	51100	56400	Negative	341	2.62	Coniferin
AmM0590	40100	49700	27500	79000	65500	96100	127000	59400	59500	60500	107000	56500	109000	108000	39100	204000	131000	522000	61100	49800	60900	209000	145000	117000	192000	122000	120000	106000	100000	Negative	325	2.8	Coumaric acid O-glucoside
AmM0595	13000	17100	16800	16100	14700	10900	22500	17100	11700	13800	10900	18900	11100	12000	21700	18500	9340	10100	15600	22200	12100	8670	4820	4950	15000	13000	15900	14300	11900	Negative	183.037	2.99	Methyl gallate
AmM0603	19700	19200	14500	17600	23000	39800	21200	21900	14300	20800	22200	27700	42500	31800	50200	19700	20700	18000	17900	20000	27200	9240	17400	13200	85600	29300	31000	27700	28600	Negative	385	3.09	Sinapic acid O-hexoside
AmM0616	10800	13500	13300	20000	15900	6680	26200	20200	14300	19300	21100	16500	15500	20200	35500	28400	27900	17800	43000	22500	32900	5230	13400	7620	25200	18500	19800	23200	20300	Negative	149	3.5	p-Coumaryl alcohol
AmM0630	344000	788000	509000	447000	523000	319000	790000	810000	419000	747000	854000	764000	799000	1450000	1650000	584000	646000	487000	571000	982000	1090000	298000	736000	352000	571000	653000	668000	715000	683000	Negative	179.079	3.71	coniferyl alcohol
AmM0634	129000	179000	200000	151000	163000	124000	277000	246000	96400	268000	166000	207000	185000	322000	575000	203000	197000	139000	171000	270000	269000	64100	128000	72700	99000	130000	129000	129000	123000	Negative	209	3.73	Sinapyl alcohol
AmM0652	489000	528000	454000	395000	338000	275000	911000	578000	551000	635000	713000	838000	414000	497000	621000	395000	455000	408000	664000	579000	528000	192000	356000	176000	483000	515000	534000	506000	525000	Negative	181.1	3.99	Syringaldehyde
AmM0082	19800	20300	19600	20800	22700	33900	12400	18900	19600	15000	14600	17000	21400	13600	17700	29200	21600	41900	31000	15900	23500	16900	26600	12200	20400	23400	24700	39700	31100	Positive	204	0.82	3-Indolebutyrate
AmM0165	100000	63900	77900	95700	104000	97500	98100	85300	128000	95600	104000	95000	159000	84500	169000	163000	115000	131000	101000	87100	110000	116000	91500	102000	160000	126000	126000	131000	127000	Positive	221.1	1.51	5-Hydroxytryptophan
AmM0217	119000	121000	114000	80600	90900	95900	181000	148000	261000	249000	197000	160000	512000	211000	131000	262000	218000	194000	163000	136000	223000	218000	169000	153000	195000	187000	190000	187000	197000	Positive	157	2.39	3-Indolylacetonitrile
AmM0219	581000	395000	488000	473000	484000	500000	982000	665000	1290000	1150000	956000	923000	2970000	877000	719000	1780000	1020000	1210000	804000	622000	1160000	1280000	854000	941000	1250000	1010000	989000	911000	935000	Positive	206.1	2.39	Methoxyindoleacetic acid
AmM0259	23700	23000	17700	18000	23000	32500	18400	16800	15000	18200	16300	16000	2880	5310	5850	16600	25600	26600	31800	24500	12600	11600	11100	15500	23900	19400	15800	15400	14800	Positive	192.06	2.95	5-Hydroxyindole-3-acetic acid
AmM0357	299000	294000	319000	342000	330000	356000	435000	323000	577000	362000	485000	410000	505000	394000	316000	370000	362000	445000	329000	280000	281000	262000	247000	146000	425000	387000	368000	338000	331000	Positive	146.1	4.36	Indole-3-carboxaldehyde
AmM0378	5000	5210	5790	1630	5510	3110	7090	6870	6610	4510	9480	7470	8020	8030	5830	7460	6400	8250	3940	3890	5650	3530	6590	3410	9590	5760	5240	5280	5800	Positive	190.08	5.08	3-Indolepropionic acid
AmM0621	124000	64000	64100	73200	101000	107000	68100	65000	75000	46800	51300	43500	41300	41600	28300	106000	84100	102000	53900	40300	103000	130000	109000	104000	99600	91800	91700	81200	80000	Negative	289.1	3.55	IAA-Asp
AmM0656	60100	47800	62100	66300	61300	39100	65600	51200	102000	63200	66100	71600	60200	76400	64900	72700	80400	52300	68400	52600	69700	45500	48100	35800	56800	60900	63600	67900	68900	Negative	160.05	4.07	Indole-5-carboxylic acid
AmM0376	1090000	1310000	892000	1610000	3580000	1180000	118000	3670000	68100	122000	121000	648000	90000	1200000	147000	106000	142000	113000	119000	73000	70100	332000	80000	511000	658000	717000	790000	810000	850000	Positive	290.2	5.01	16-Hydroxy-hexadecanoic acid
AmM0396	191000	253000	125000	135000	818000	138000	24300	686000	16400	26700	23800	34100	14700	1880000	28000	18600	25000	11700	16200	12400	12100	56500	11800	102000	157000	243000	249000	260000	270000	Positive	334.2	5.95	(+)-threo-9,10-Dihydroxystearic acid
AmM0398	18400	6900	6950	8500	8750	8410	7360	7210	13800	8320	13900	4390	7860	5130	5670	12100	9990	7130	10000	7340	16700	7560	12200	17500	10700	10900	10200	11700	14500	Positive	291.195	6.41	9,17-Octadecadiene-12,14-diyne-1,11,16-triol
AmM0421	419000	193000	381000	157000	21000	25900	351000	162000	150000	31000	29400	35200	294000	119000	40800	189000	44100	78900	403000	158000	78100	137000	41300	46400	185000	139000	150000	162000	178000	Positive	184.1	7.54	delta-Undecalactone
AmM0425	488000	436000	429000	115000	133000	71600	151000	247000	183000	88800	72400	86300	2280000	2830000	1340000	204000	253000	121000	791000	1270000	3890000	1520000	2140000	1830000	644000	997000	1160000	1190000	1140000	Positive	353.2	7.6	5,14,15-trihydroxy-6,8,10,12-Eicosatetraenoic acid
AmM0435	1280000	1270000	895000	2050000	3560000	2780000	901000	1550000	1230000	2350000	591000	1620000	290000	297000	576000	1710000	2500000	1980000	913000	1380000	1360000	2450000	2340000	2810000	1130000	1230000	1280000	1260000	1300000	Positive	277.1	8.35	Stearidonic Acid
AmM0438	517000	360000	427000	436000	381000	379000	299000	424000	220000	385000	498000	251000	158000	158000	152000	230000	256000	229000	578000	581000	394000	380000	222000	201000	296000	365000	335000	369000	351000	Positive	277.216	8.45	14,15-Dehydrocrepenynic acid
AmM0441	1020000	578000	373000	405000	740000	707000	472000	549000	540000	710000	230000	308000	498000	405000	278000	881000	896000	710000	457000	562000	1560000	1230000	1360000	1600000	567000	616000	709000	725000	712000	Positive	293.2	8.64	γ-Linolenic Acid methyl ester
AmM0445	21400000	17500000	16000000	21000000	24400000	22000000	14200000	18400000	17000000	19100000	8780000	15100000	8240000	8010000	6920000	18800000	21000000	19600000	17600000	17300000	16400000	22600000	18100000	20100000	17900000	17700000	18200000	18300000	17300000	Positive	279.3	8.81	Punicic acid
AmM0453	801000	378000	268000	294000	460000	542000	358000	419000	673000	527000	336000	277000	278000	271000	138000	799000	812000	690000	369000	377000	922000	916000	958000	1080000	479000	517000	541000	530000	485000	Positive	295.2	9.17	9-Hydroxy-(10E,12Z,15Z)-octadecatrienoic acid
AmM0459	79300	101000	62800	67900	94000	49900	81500	82100	69700	77900	27700	45600	91200	128000	120000	69800	90900	89500	70700	101000	92700	84800	91200	101000	62100	90000	105000	107000	93000	Positive	355.2	10.45	MG (linoleic acid)
AmM0460	30800	30700	23100	31800	24000	28600	27000	13800	13400	24400	8990	23400	65400	24000	38600	29300	27000	32700	41200	47200	73200	39800	35200	29400	23900	31000	29700	32100	27500	Positive	281.3	10.48	Linoleic acid
AmM0461	1850000	1500000	1410000	1430000	1510000	1430000	1110000	1590000	1290000	1280000	638000	761000	2740000	2360000	1440000	1330000	1340000	1500000	1570000	1970000	2220000	2340000	1800000	2150000	1670000	1720000	1660000	1630000	1540000	Positive	279.232	10.56	α-Linolenic acid
AmM0696	60200	58300	82800	66100	67200	211000	74100	31600	108000	73200	59500	45000	135000	56900	68600	103000	75500	82300	86600	90700	124000	69200	48200	59000	236000	115000	103000	96500	96100	Negative	311.1	6.77	13-HPODE
AmM0699	428000	526000	430000	500000	338000	924000	692000	379000	865000	623000	407000	450000	963000	352000	622000	435000	363000	559000	581000	1050000	499000	480000	593000	459000	1120000	649000	623000	589000	585000	Negative	293.1	7.04	13-HOTrE
AmM0700	445000	538000	445000	507000	353000	946000	695000	385000	887000	639000	412000	466000	974000	360000	630000	450000	383000	586000	592000	1090000	507000	495000	615000	478000	1150000	669000	636000	611000	594000	Negative	293.1	7.06	13-KODE
AmM0701	9120	5210	4600	4200	6130	11000	4040	4020	3420	13800	14900	5190	17100	7270	3230	6340	7400	5500	8770	9510	11200	7410	7440	5400	16900	7160	7670	6240	7390	Negative	311.1	7.17	9-HPODE
AmM0703	75400	45900	48800	48800	69500	93500	19700	20100	19500	16700	18800	15300	42200	22100	14800	17800	21200	17500	17500	17300	25000	22300	18900	20300	63600	34100	33500	28800	32400	Negative	309.1	7.39	9-HpOTrE
AmM0705	70300	69500	68900	68000	60000	120000	92200	50000	82300	66700	65300	67700	88100	49000	76600	78100	62400	61900	61700	86800	61700	62000	68300	64300	139000	85500	78100	79200	78400	Negative	293	7.66	13-HOTrE(r)
AmM0708	26700	20800	20500	23600	28600	41400	25900	21300	54700	28200	37700	32600	91200	38100	23200	31700	30300	32700	20300	29800	65600	42600	46000	37600	76300	36900	36100	33100	33800	Negative	309	7.98	13-HpOTrE(r)
AmM0709	1590000	1120000	1050000	1690000	2820000	2870000	806000	1340000	1110000	1780000	1590000	1070000	396000	339000	456000	1530000	1910000	1650000	997000	1280000	1210000	2140000	1570000	2320000	1940000	1240000	1220000	1250000	1330000	Negative	293	8.27	9-HOTrE
AmM0712	26200	21700	26200	31400	36100	44300	21300	22400	32900	24200	29900	26500	81800	52000	27900	27300	31900	30200	22500	25800	47700	28900	27700	23100	57600	33600	33800	32200	32200	Negative	295.1	8.57	13-HODE
AmM0715	37000000	27400000	27100000	33200000	41400000	39700000	21200000	28600000	25900000	30100000	28000000	22900000	13200000	10300000	8950000	29900000	34400000	31400000	29400000	27400000	25000000	37000000	28400000	31500000	35800000	29000000	28500000	28300000	28200000	Negative	295.1	8.81	12,13-EODE
AmM0717	78100	50900	58400	71000	78000	99400	39000	54900	60200	54700	59200	42300	110000	86900	51000	68000	61900	75300	76300	73200	91500	80100	72100	77900	110000	66500	65700	66400	62000	Negative	293.1	9.04	9-KODE
AmM0718	84600	48700	53400	80500	110000	112000	44100	61600	68900	77600	84600	49000	33800	16400	15200	67800	73500	71600	72000	59600	50200	90600	57600	62400	141000	65500	65000	63500	55400	Negative	309.1	9.28	13-HpOTrE
AmM0720	25500	24100	22400	26300	27400	19700	22300	20800	22200	25300	28500	26600	21300	26400	25500	32200	23000	21300	21600	18700	18300	19000	21800	16100	17700	23400	23100	23300	23100	Negative	199	9.52	Lauric acid (C12:0)
AmM0722	6340	7780	6000	6250	10700	4940	5710	10900	4840	9550	7690	7130	4980	5220	9040	10200	8160	5950	10400	7390	5940	17800	9400	9180	6620	9310	8140	9500	7870	Negative	225	9.92	Myristoleic acid (C14:1)
AmM0302	1630000	599000	1170000	383000	131000	125000	636000	444000	338000	146000	157000	138000	326000	260000	68800	364000	210000	328000	1470000	454000	249000	727000	122000	97100	361000	435000	472000	369000	400000	Positive	412.246	3.5	1-Decanoyl-2-hydroxy-sn-glycero-3-phosphocholine
AmM0389	18000000	22400000	13400000	26300000	30800000	18600000	1400000	19800000	646000	1460000	1650000	5800000	905000	7410000	1660000	1110000	1590000	1420000	1440000	786000	801000	3790000	909000	6660000	6990000	8480000	9050000	9130000	9730000	Positive	318.3	5.85	4-Hydroxysphinganine
AmM0419	2520000	1650000	3080000	390000	263000	213000	804000	594000	709000	159000	143000	195000	4650000	4700000	2050000	1210000	829000	681000	4050000	4640000	7150000	7800000	7260000	7490000	2360000	2930000	3170000	3220000	3140000	Positive	353.3	7.41	MAG (18:3)
AmM0464	8780	8580	4460	8330	11900	6060	10800	14300	10600	9320	1630	10600	4960	9140	8850	8200	7210	7270	8340	8200	5090	6970	8160	10300	6960	9970	10500	11000	10400	Positive	331.1	11	1-Monopalmitin
AmM0406	41200	19400	17300	25800	27800	25500	14900	15200	20500	13000	16900	12800	18200	13500	6470	32800	18000	18300	33900	11200	7610	3680	4970	5230	15800	19500	18200	19400	20200	Positive	440.4	6.68	LPC(1-acyl 12:1)
AmM0414	13900000	2900000	9410000	2630000	294000	422000	5700000	2200000	6330000	490000	383000	419000	3000000	2350000	405000	2760000	597000	1450000	11200000	2120000	1270000	3000000	642000	634000	3370000	3180000	3080000	3060000	2990000	Positive	492.3	7.17	LysoPC 16:2
AmM0420	2410000	562000	1990000	503000	97600	102000	640000	274000	698000	71200	59800	70900	322000	236000	81300	272000	89900	214000	2440000	539000	267000	1060000	210000	203000	551000	566000	534000	499000	513000	Positive	468.3	7.43	LysoPC 14:0 (2n isomer)
AmM0422	20400000	10200000	18700000	7530000	1150000	2170000	12600000	6990000	10200000	2130000	1880000	1810000	12200000	9070000	2770000	7820000	2210000	5100000	19600000	7930000	4960000	8920000	2000000	1980000	10400000	9430000	9150000	8820000	8460000	Positive	520.3	7.55	LysoPC 18:2 (isomer)
AmM0426	375000	270000	291000	390000	432000	571000	382000	554000	664000	426000	471000	358000	533000	568000	320000	623000	531000	599000	418000	315000	219000	291000	161000	191000	466000	456000	419000	421000	406000	Positive	468.3	7.62	Lyso PC 14:0
AmM0427	20700000	10800000	21500000	7640000	1150000	1740000	13600000	5760000	12800000	1340000	1220000	1180000	8430000	6170000	1570000	5620000	1360000	3460000	19600000	7550000	3540000	6940000	1430000	1440000	10800000	9340000	8500000	8500000	8730000	Positive	494.31	7.75	LysoPC 16:1 (2n isomer)
AmM0430	7530000	10700000	12000000	7200000	24600000	29900000	6940000	23800000	12400000	26300000	20800000	22200000	15200000	11100000	28300000	23700000	23600000	25200000	11600000	15600000	25100000	15100000	28100000	29000000	11600000	11200000	11100000	11000000	11400000	Positive	478.3	8.03	LysoPE 15:2
AmM0432	8840000	5560000	7010000	4470000	1290000	2110000	6870000	3860000	4870000	1880000	1140000	1610000	4700000	4880000	2100000	4450000	2060000	3660000	8830000	4470000	2900000	4220000	1580000	1630000	4690000	4620000	4720000	4830000	5070000	Positive	522.1	8.08	LysoPC 18:1 (isomer)
AmM0433	7730000	22400000	9890000	23400000	11400000	14400000	21200000	24900000	23000000	14300000	18400000	14000000	21900000	26900000	13700000	20700000	14000000	8620000	10300000	22200000	11100000	18300000	12100000	12400000	21900000	23900000	22300000	25500000	26100000	Positive	520.33	8.13	LysoPC 18:2 (2n isomer)
AmM0439	4910000	5180000	4820000	7300000	7980000	9630000	7120000	8930000	8680000	8800000	4390000	7990000	8080000	8020000	6780000	9920000	9050000	9420000	5230000	5400000	2880000	2940000	1250000	1650000	8170000	7500000	7280000	6920000	6670000	Positive	518.323	8.49	LysoPC 18:3
AmM0440	29600000	29200000	29100000	31100000	31500000	32800000	31200000	30800000	34000000	32300000	20500000	32000000	32700000	31400000	30400000	32000000	32600000	32100000	29900000	28300000	20100000	22200000	10100000	12300000	34000000	32900000	30800000	31000000	31400000	Positive	496.33	8.49	LysoPC 16:0 (2n isomer)
AmM0442	4890000	5350000	4590000	7300000	8970000	10400000	7730000	10200000	9110000	9240000	4670000	8380000	8810000	9060000	7080000	10900000	9420000	10500000	4990000	5700000	3240000	3030000	1260000	1700000	8670000	7680000	7440000	7320000	6880000	Positive	518.3	8.65	LysoPC 18:3 (2n isomer)
AmM0443	31100000	30200000	28400000	35200000	35400000	39100000	37300000	39700000	38800000	37500000	23300000	36900000	36100000	35900000	33600000	38100000	35300000	37700000	28200000	31000000	21200000	21500000	10800000	13200000	36200000	34100000	32900000	34100000	33300000	Positive	496.33	8.73	LysoPC 16:0
AmM0446	329000	51700	106000	56700	7900	8840	150000	71900	83800	27700	6590	17400	129000	170000	196	82100	35400	68300	802000	64400	24200	126000	21200	8270	30100	31000	32000	33000	30100	Positive	576.1	8.86	LysoPC 22:2
AmM0447	16400000	9940000	16300000	6120000	916000	1360000	6690000	3730000	4340000	890000	379000	740000	9800000	5390000	1990000	4750000	1350000	2480000	13100000	7940000	3230000	2920000	591000	622000	7400000	8450000	6900000	6880000	7090000	Positive	544.4	8.89	LysoPC 20:4
AmM0448	55700000	9840000	48600000	5620000	5060000	6700000	2730000	5910000	3840000	2910000	1400000	2940000	18400000	19000000	12700000	3890000	4510000	2980000	36500000	7890000	8470000	2320000	580000	790000	12600000	13000000	9450000	10400000	11600000	Positive	522.35	8.97	LysoPC 18:1
AmM0451	2210000	619000	1930000	403000	82500	118000	921000	418000	1530000	139000	26500	108000	536000	379000	117000	613000	182000	350000	2480000	511000	255000	886000	146000	166000	611000	653000	625000	600000	566000	Positive	548.36	9.07	LysoPC 20:2 (2n isomer)
AmM0454	398000	133000	246000	101000	109000	149000	182000	210000	271000	165000	57300	122000	184000	200000	119000	220000	160000	165000	350000	112000	83200	94700	20200	23700	162000	170000	201000	179000	184000	Positive	548.36	9.25	LysoPC 20:2
AmM0455	3420000	960000	2610000	862000	415000	375000	949000	808000	2290000	295000	114000	401000	837000	594000	308000	943000	416000	778000	5310000	1220000	809000	3360000	423000	419000	1470000	1150000	959000	982000	806000	Positive	524.36	9.57	LysoPC 18:0 (2n isomer)
AmM0456	6360000	3030000	2990000	4960000	4590000	6750000	4530000	6850000	8230000	5500000	1550000	6130000	3110000	3660000	2610000	9110000	5890000	8090000	6310000	4100000	1830000	3400000	793000	1100000	6020000	4970000	4320000	4290000	4070000	Positive	524.36	9.77	LysoPC 18:0
AmM0457	5280000	1510000	5120000	890000	162000	266000	1210000	591000	1440000	202000	58000	130000	1160000	601000	191000	707000	245000	454000	4630000	990000	292000	1170000	101000	138000	1210000	1260000	979000	977000	905000	Positive	550.37	9.81	LysoPC 20:1 (2n isomer)
AmM0463	18100	21700	20800	21700	22400	18300	20500	22500	22900	25100	6400	26300	23100	22500	25100	21600	24200	25800	27500	24700	25900	28700	28700	27300	17900	22300	24100	25200	20100	Positive	500.1	10.77	LysoPE 20:5
AmM0702	34000	15400	31700	7100	6600	4360	16500	7170	14300	4470	4550	2960	9890	13000	4220	5480	5960	3040	73500	30400	36700	33100	16500	12100	32100	17100	19700	20600	19800	Negative	424.2	7.37	LysoPE 14:0 (2n isomer)
AmM0704	58300	45500	39500	45900	79300	66600	56200	54600	42800	62000	56500	33200	26800	42500	28000	54500	70900	27200	73300	48600	42700	19300	18400	17000	92300	47800	50800	58400	56200	Negative	424.2	7.62	LysoPE 14:0
AmM0706	23700000	16300000	17600000	6800000	3170000	7000000	10800000	9010000	9970000	2570000	2750000	2490000	26700000	30100000	11600000	3770000	3400000	2600000	28800000	16000000	18300000	11100000	3600000	3050000	15700000	16400000	16400000	16800000	17000000	Negative	474.2	7.66	LysoPE 18:3
AmM0707	3300000	1020000	2300000	653000	111000	106000	1630000	512000	849000	143000	140000	117000	410000	490000	134000	693000	144000	213000	2940000	983000	385000	456000	150000	136000	743000	725000	1090000	843000	933000	Negative	552.1	7.88	LysoPS 20:0
AmM0711	1400000	759000	684000	886000	1620000	549000	906000	1370000	992000	847000	1030000	774000	592000	1170000	952000	625000	724000	404000	1440000	996000	688000	574000	269000	270000	1070000	762000	979000	1140000	983000	Negative	452.3	8.4	LysoPE 16:0 (2n isomer)
AmM0713	16700000	12400000	8720000	15300000	18900000	11600000	14700000	17900000	12500000	19200000	16600000	16200000	4600000	10300000	9450000	15400000	13800000	8410000	16500000	12000000	5460000	3730000	2260000	2630000	11300000	10100000	11300000	11500000	11200000	Negative	452.3	8.6	LysoPE 16:0
AmM0714	14200000	8080000	14100000	2320000	920000	860000	4380000	2080000	4230000	780000	577000	493000	4330000	4650000	1940000	1730000	747000	883000	18000000	6970000	3600000	5610000	1360000	1370000	3270000	4280000	4250000	5080000	4600000	Negative	478.3	8.72	LysoPE 18:1 (2n isomer)
AmM0716	2600000	2240000	1900000	908000	1020000	428000	1060000	1100000	1200000	513000	408000	337000	2810000	3720000	1630000	366000	411000	275000	3340000	1720000	2130000	910000	292000	295000	1190000	1230000	1680000	1940000	1570000	Negative	478.3	8.9	LysoPE 18:1
AmM0719	281000	237000	152000	366000	299000	223000	233000	414000	363000	435000	306000	350000	90300	153000	140000	287000	284000	187000	323000	219000	82200	136000	46600	66000	187000	177000	167000	199000	179000	Negative	480.3	9.49	LysoPE 18:0 (2n isomer)
AmM0721	583000	372000	227000	651000	603000	424000	490000	724000	668000	744000	580000	634000	145000	275000	227000	646000	490000	367000	640000	441000	175000	224000	111000	121000	280000	323000	343000	361000	330000	Negative	480.3	9.71	LysoPE 18:0
AmM0017	145000	176000	166000	112000	103000	159000	136000	173000	150000	117000	136000	120000	135000	155000	172000	144000	166000	147000	127000	169000	152000	120000	123000	140000	188000	137000	131000	155000	144000	Positive	285	0.62	Nicotinamide-hexoside
AmM0023	1720000	1270000	1840000	1580000	1670000	1870000	1580000	1620000	2310000	1650000	2010000	1470000	5160000	4270000	3210000	2620000	2250000	2410000	1690000	1510000	5300000	2150000	2270000	2110000	2050000	2150000	2370000	2130000	2350000	Positive	140.1	0.63	hydroxynicotinic acid
AmM0070	192000	195000	149000	125000	135000	153000	106000	141000	128000	95300	89000	111000	145000	125000	72300	147000	133000	126000	180000	172000	203000	236000	200000	279000	165000	163000	166000	146000	160000	Positive	256.2	0.8	Nicotinate ribonucleoside
AmM0076	311000	308000	235000	369000	254000	367000	195000	348000	318000	286000	364000	264000	323000	245000	194000	279000	252000	305000	288000	294000	278000	476000	442000	224000	462000	353000	362000	393000	215000	Positive	304.15	0.81	Nicotianamine
AmM0101	138000	188000	162000	167000	207000	172000	153000	218000	241000	145000	163000	143000	236000	256000	269000	325000	425000	363000	219000	226000	355000	304000	381000	365000	264000	278000	216000	282000	246000	Positive	664.11	1.13	Nicotinic acid adenine dinucleotide
AmM0113	531000	509000	577000	361000	410000	593000	575000	539000	1040000	776000	852000	562000	736000	565000	447000	906000	665000	816000	348000	298000	934000	828000	679000	752000	547000	676000	656000	683000	664000	Positive	123.1	1.18	Isonicotinamide
AmM0121	546000	414000	371000	264000	476000	447000	201000	273000	272000	194000	170000	176000	227000	348000	231000	554000	524000	554000	241000	249000	351000	550000	443000	826000	288000	372000	362000	375000	383000	Positive	124	1.19	Nicotinic acid
AmM0142	16900	12200	20000	14600	14600	17800	26000	26000	21100	29600	22800	22800	22500	24300	19800	18200	18100	22700	18400	19400	13700	12300	18500	17900	23100	20200	17600	18300	21600	Positive	209.129	1.25	Nicotinoylcholine
AmM0167	54800	48900	50400	50100	67300	39100	52300	56000	51200	54500	64400	53400	40000	52200	41500	70500	66600	58000	52300	42900	38100	31100	53500	27000	42900	52400	45500	58900	55200	Positive	123	1.53	Nicotinamide
AmM0308	22600	11700	13900	30200	26400	14700	22500	18500	19300	19300	24400	26300	9630	9470	5600	21200	15900	23600	15900	10000	6000	11100	9200	7380	12600	15500	15200	13200	14900	Positive	138	3.61	Nicotinic Acid Methyl Ester（Methyl Nicotinate）
AmM0467	25900	17700	45700	44700	42400	42900	21200	16100	14200	49100	37600	35800	32200	14200	16700	67100	36200	36200	130000	87000	30900	224000	93900	90200	54200	71000	60200	50000	55800	Negative	334.1	0.7	Nicotinic acid mono nucleotide
AmM0660	3340000	31200000	978000	1400000	7980000	1140000	7550000	2410000	763000	524000	5460000	1630000	412000	1430000	609000	1640000	1190000	1690000	1080000	484000	659000	693000	616000	545000	5090000	4150000	4300000	4370000	4250000	Negative	138.2	4.12	6-Hydroxynicotinate
AmM0012	124000	123000	139000	105000	99600	103000	113000	144000	118000	107000	143000	110000	92600	120000	131000	116000	106000	125000	106000	126000	130000	128000	127000	106000	111000	118000	128000	116000	110000	Positive	257.11	0.6	5-Ethyl-2'-deoxyuridine
AmM0021	251000	344000	324000	218000	246000	314000	273000	344000	274000	237000	270000	240000	180000	268000	340000	256000	298000	268000	274000	304000	282000	233000	250000	249000	300000	270000	292000	316000	333000	Positive	266	0.63	N6-Methyl-2'-deoxyadenosine
AmM0032	3220000	1920000	1740000	4800000	5810000	2190000	4060000	3230000	2700000	5500000	3410000	4590000	3200000	3470000	2470000	3040000	5120000	4170000	4660000	4180000	2900000	5000000	6150000	4510000	3530000	2770000	3500000	3780000	4070000	Positive	333.052	0.72	2'-Deoxyinosine-5'-monophosphate
AmM0034	138000	91600	90500	83200	148000	72900	123000	133000	104000	111000	135000	120000	86400	127000	106000	167000	148000	125000	117000	95700	97800	62400	111000	82400	104000	117000	120000	122000	107000	Positive	112	0.73	Cytosine
AmM0040	35400	42000	18100	25000	54400	17000	9770	17800	56500	13200	13800	27100	50100	60500	7650	36400	82300	36100	18800	19100	67700	56700	67400	39900	20000	23900	29300	25900	38600	Positive	243.2	0.75	Cytosine arabinoside
AmM0054	151000	147000	147000	95600	137000	117000	157000	144000	198000	136000	174000	137000	186000	189000	98800	221000	203000	204000	116000	110000	174000	94800	141000	103000	149000	161000	157000	172000	165000	Positive	152.1	0.77	2-Hydroxy-6-aminopurine
AmM0062	75900	43800	73500	53800	58200	51000	29200	52400	23300	49900	56500	65600	48400	48700	80500	42700	36200	53800	62500	53900	46400	52300	63300	60400	51800	62400	61900	52500	41900	Positive	126.06	0.78	Methylcytosine
AmM0066	13600	13900	10200	11000	13200	14700	4810	9550	9350	7200	9030	6570	15100	5200	12700	13200	22900	13700	11800	19600	12300	34200	27300	38800	15300	10700	13300	17900	17300	Positive	335.1	0.79	β-Nicotinamide mononucleotide
AmM0093	152000	115000	169000	134000	230000	160000	86200	81300	113000	88200	129000	119000	39400	58600	43900	210000	179000	125000	109000	112000	71000	97000	111000	122000	109000	138000	183000	150000	117000	Positive	348.1	0.88	Adenosine 3'-monophosphate
AmM0106	69900	65900	95500	55000	87000	95900	69600	91200	136000	85100	123000	57900	119000	75500	68400	332000	353000	931000	113000	77800	79800	179000	225000	178000	166000	157000	137000	164000	147000	Positive	153	1.17	xanthine
AmM0112	22900	54300	38300	6240	14900	28100	18500	23300	32300	26000	30700	16700	185000	246000	330000	59500	43400	39800	16800	36300	502000	166000	220000	267000	73900	91600	85800	96100	109000	Positive	332.1	1.18	2'-Deoxyadenosine-5'-monophosphate
AmM0116	11600	11000	20300	12300	19600	14800	7480	9480	24900	12100	14000	6960	12300	20200	21900	26700	26300	19300	17700	18800	22200	17900	14400	21500	13600	18000	15000	12700	17800	Positive	428	1.19	Adenosine 5'-Diphosphate
AmM0119	80800	45500	84100	58400	108000	63500	52400	48400	62900	41900	64600	43600	20800	29300	27600	87200	86500	50500	54500	35000	27500	43600	55400	46300	50300	70600	53500	75000	60200	Positive	349	1.19	Inosine 5'-monophosphate
AmM0120	392000	336000	264000	167000	316000	282000	198000	400000	338000	133000	223000	148000	237000	322000	311000	181000	332000	414000	226000	315000	229000	193000	312000	309000	209000	343000	235000	343000	332000	Positive	113.027	1.19	Uracil
AmM0122	581000	405000	391000	466000	428000	325000	551000	413000	558000	438000	242000	473000	317000	377000	326000	768000	399000	253000	319000	222000	498000	247000	300000	416000	284000	506000	278000	552000	378000	Positive	244.086	1.19	Cytidine
AmM0124	95600	72200	72200	48900	88600	64500	91800	102000	147000	63800	82700	56900	78200	78400	55800	273000	224000	366000	106000	73900	91100	135000	184000	187000	93200	131000	104000	128000	129000	Positive	137	1.2	Hypoxanthine
AmM0134	10000000	9040000	8370000	6380000	9770000	6710000	8590000	9350000	9410000	8030000	8740000	6850000	8780000	9930000	6700000	11900000	10200000	11300000	9320000	8430000	8660000	9010000	9460000	9360000	9060000	9750000	9550000	9510000	9510000	Positive	136.1	1.21	Adenine
AmM0136	15900	13300	19800	13000	15600	7720	18900	14600	12800	16600	16100	16100	14000	18700	8770	23200	14100	13800	14400	9850	10100	8340	6880	9070	12800	16000	14300	16600	16100	Positive	126.1	1.22	5-Methylcytosine
AmM0137	90700	55100	134000	49300	117000	83700	41400	52300	98100	40900	57300	34100	14900	30600	26500	87800	88600	71100	46900	35800	24600	63200	98700	85800	62400	78700	74300	79200	67300	Positive	364.058	1.22	Guanosine 5'-monophosphate
AmM0139	2070000	1960000	1910000	1610000	2230000	1570000	2300000	2280000	2150000	2000000	2750000	1960000	2300000	2340000	1710000	2960000	2850000	3470000	2000000	1560000	1630000	1340000	1790000	1220000	2190000	2430000	2240000	2160000	2210000	Positive	152	1.22	Guanine
AmM0153	10100	6070	4290	5890	6700	8690	7940	8480	10100	5070	8590	5040	9260	7940	6660	16700	11100	10200	8520	7220	6910	8150	13800	7570	8430	11300	11100	7430	8100	Positive	252.1	1.34	Deoxyadenosine
AmM0156	238000	113000	177000	84700	96900	94100	219000	180000	1110000	71600	99700	54100	184000	52800	40700	332000	160000	203000	250000	191000	216000	166000	113000	97800	140000	197000	182000	199000	209000	Positive	137	1.41	Allopurinol
AmM0158	1690000	856000	1170000	671000	682000	856000	1660000	1330000	7650000	645000	788000	367000	1370000	457000	326000	2570000	999000	1380000	2080000	1390000	1690000	1300000	950000	655000	1840000	1600000	1480000	1510000	1510000	Positive	269.1	1.42	Inosine
AmM0159	14500000	11400000	15300000	10300000	12100000	12600000	10800000	12200000	18000000	11400000	11200000	8830000	12100000	10300000	7340000	20300000	14600000	11900000	9190000	7190000	11600000	8720000	9740000	17700000	14200000	12800000	12800000	12600000	13000000	Positive	284.092	1.44	Guanosine
AmM0161	519000	679000	454000	521000	844000	349000	582000	675000	298000	743000	812000	634000	488000	840000	674000	644000	802000	599000	551000	398000	479000	163000	336000	188000	452000	563000	587000	629000	624000	Positive	346.2	1.45	Guanosine 3',5'-cyclic monophosphate
AmM0162	221000	224000	199000	206000	268000	170000	314000	288000	240000	270000	340000	319000	175000	239000	167000	297000	284000	287000	284000	199000	154000	103000	152000	83100	202000	234000	248000	236000	251000	Positive	127	1.48	Thymine
AmM0163	214000	173000	182000	184000	221000	196000	192000	190000	196000	163000	190000	173000	225000	169000	152000	235000	197000	205000	222000	176000	214000	213000	186000	221000	229000	200000	192000	202000	205000	Positive	258.1	1.49	5-Methylcytidine
AmM0176	179000	147000	216000	142000	176000	165000	249000	142000	361000	106000	104000	90300	393000	265000	188000	340000	171000	178000	347000	166000	290000	221000	194000	186000	238000	203000	201000	210000	196000	Positive	268.097	1.73	Deoxyguanosine
AmM0177	764000	861000	697000	1310000	912000	945000	919000	1020000	818000	1070000	1160000	1210000	775000	626000	585000	920000	1150000	1330000	705000	712000	866000	773000	672000	539000	1100000	867000	875000	867000	931000	Positive	285.1	1.74	Xanthosine
AmM0178	51800	44900	43700	50400	51300	54700	74100	53300	133000	37200	41300	40800	45500	50500	32800	70300	43100	43700	48000	27700	57800	49300	63300	46000	59300	52600	48500	51000	57500	Positive	259.085	1.8	5-Methyluridine
AmM0181	29300000	29500000	29900000	29400000	31800000	32200000	29400000	29900000	29500000	31100000	31100000	30000000	29600000	30100000	30400000	30700000	30600000	31500000	30300000	28800000	31400000	26200000	30400000	31100000	31600000	29100000	30400000	29200000	31700000	Positive	268.097	1.89	Adenosine
AmM0183	916000	698000	877000	935000	1030000	634000	1260000	945000	1010000	935000	847000	821000	1640000	1220000	763000	1630000	894000	975000	1030000	635000	774000	447000	478000	382000	1020000	965000	950000	926000	976000	Positive	252.2	1.91	2'-Deoxyadenosine
AmM0185	137000	98500	106000	152000	147000	133000	127000	110000	108000	125000	109000	119000	68000	79900	71000	113000	91200	117000	91200	81500	61200	76500	46900	58600	128000	94800	104000	92100	91800	Positive	181.1	1.93	Guanine derivative
AmM0188	12100000	9110000	10100000	11100000	12300000	12700000	12100000	10900000	14400000	12500000	11600000	11500000	15800000	9880000	7250000	19800000	13900000	15200000	14100000	12700000	11100000	16100000	12200000	12000000	15300000	13400000	12200000	12800000	12000000	Positive	167.1	1.95	6-Methylmercaptopurine
AmM0193	1370000	860000	785000	343000	366000	356000	492000	714000	607000	291000	331000	307000	210000	231000	231000	413000	489000	361000	387000	570000	388000	749000	752000	656000	413000	510000	534000	515000	550000	Positive	400.2	1.97	Adenosine O-ribose
AmM0196	77300	101000	80100	69100	80600	92500	68300	66400	89000	61200	57300	46700	102000	96300	71300	68800	53400	69300	78600	74700	72200	55900	45100	48000	80600	61400	71200	79000	66800	Positive	243.09	2.01	Thymidine
AmM0200	7160000	7970000	6160000	5740000	6400000	5740000	5630000	6440000	6470000	5170000	5480000	6140000	6170000	8980000	6190000	6700000	6900000	6990000	8810000	6740000	6910000	7270000	6740000	7470000	5690000	5950000	6450000	6770000	7110000	Positive	384.115	2.13	Succinyladenosine
AmM0207	260000	229000	164000	266000	280000	223000	310000	252000	253000	315000	278000	300000	144000	188000	128000	245000	208000	163000	131000	87100	158000	112000	132000	134000	210000	199000	211000	210000	224000	Positive	312.1	2.23	1,7-Dimethylguanosine
AmM0208	547000	482000	342000	591000	575000	426000	680000	544000	516000	672000	551000	633000	292000	402000	272000	516000	427000	369000	290000	183000	346000	241000	255000	299000	451000	397000	410000	460000	459000	Positive	312.3	2.25	N2, N2-Dimethylguanosine
AmM0218	489000	291000	414000	394000	389000	467000	679000	526000	1170000	900000	851000	703000	2690000	754000	622000	1650000	818000	1170000	636000	612000	828000	1210000	699000	768000	1030000	929000	823000	778000	752000	Positive	143.1	2.39	Ectoine
AmM0224	4950	4330	3830	3780	6450	3670	6980	6060	4780	6150	7530	7440	4620	4000	6720	5830	5760	4460	4520	5260	3670	2610	3070	1190	7690	4110	4270	4760	4480	Positive	181.1	2.46	1,7-Dimethylxanthine
AmM0228	2360000	1780000	1860000	2570000	2510000	1840000	2030000	2170000	1990000	1950000	2270000	2660000	1200000	1440000	987000	2470000	2350000	2520000	2530000	2020000	1220000	2350000	1890000	2120000	1750000	2060000	2050000	2150000	2280000	Positive	413.141	2.5	Threonyl carbamoyl adenosine
AmM0345	137000	140000	111000	121000	111000	75300	83500	65100	58700	141000	129000	99200	73000	102000	77100	101000	83700	72300	43300	38100	51500	45700	47900	48000	40000	80100	79500	87100	96500	Positive	388.02	4.05	2'-Deoxycytidine-5'-diphosphate
AmM0401	127000	181000	102000	219000	203000	193000	146000	128000	128000	167000	170000	151000	144000	136000	206000	317000	176000	171000	166000	147000	204000	29300	198000	154000	218000	217000	229000	233000	238000	Positive	228.1	6.47	2'-Deoxycytidine
AmM0405	17300	23000	25400	16700	49500	26800	56900	58700	57000	40000	36700	36000	151000	154000	87300	55300	45200	52700	65400	48900	87800	25300	77000	24300	112000	94200	96800	102000	106000	Positive	225.1	6.61	6-Benzylaminopurine
AmM0437	43700	79100	55500	90300	146000	76900	1580	32000	1290	2240	2320	3660	1970	30000	3450	1720	2290	2260	429	1070	1220	1460	1890	26600	15700	25900	27900	24100	27200	Positive	369.1	8.44	Orotidine 5'-monophosphate
AmM0505	28300	17900	44100	16300	62200	43100	11200	20600	50500	22200	22400	8720	39500	19700	3130	39600	61400	40000	14400	26800	21300	55500	44600	29800	26400	36800	28300	29700	37900	Negative	323.1	0.85	Uridine 5'-monophosphate
AmM0517	9460	8090	7070	8500	13000	16500	6020	6060	9510	6540	10100	6370	5730	7450	3440	14100	6260	14000	5710	6900	5240	19300	13700	12100	12600	11800	11300	10500	10900	Negative	322.1	1.18	Cytidylic acid
AmM0519	3160000	4190000	5420000	3690000	4840000	3410000	3830000	3560000	3840000	5520000	4510000	2090000	6260000	5320000	4380000	10700000	8970000	4530000	6130000	5550000	5320000	7800000	5460000	5380000	4340000	5010000	5240000	5540000	5290000	Negative	565.1	1.18	Uridine 5'-diphospho-D-glucose
AmM0537	405000	298000	532000	275000	615000	216000	204000	437000	431000	338000	250000	238000	306000	222000	169000	462000	456000	319000	183000	291000	271000	199000	386000	413000	249000	300000	217000	314000	455000	Negative	243.1	1.42	Uridine
AmM0542	742000	704000	726000	550000	887000	952000	792000	887000	675000	793000	1060000	653000	1260000	1040000	699000	961000	801000	1180000	659000	636000	554000	445000	617000	311000	1210000	1050000	981000	879000	922000	Negative	328.05	1.61	Adenosine 3',5'-cyclicmonophosphate
AmM0014	2400000	1640000	2710000	1960000	1940000	3460000	2220000	1690000	3340000	1980000	2510000	1970000	9030000	5580000	4460000	3090000	2730000	3770000	2240000	2050000	7250000	3100000	3380000	3180000	4640000	3030000	2600000	2980000	2530000	Positive	187.1	0.6	2-Phosphoglycerate
AmM0016	50000000	55900000	53600000	47400000	48100000	50400000	52000000	53700000	50600000	47900000	49700000	50900000	47600000	52200000	56500000	48900000	53500000	47400000	51000000	50100000	50700000	46900000	48100000	49400000	47300000	49800000	51700000	52800000	52900000	Positive	124.1	0.6	2-Picolate
AmM0047	34700	31800	33700	30500	30200	22900	32000	32600	17200	25700	32900	35500	22000	32500	41800	24700	32500	33200	27900	33700	27800	25100	31400	26800	16300	28200	33100	29800	34000	Positive	110	0.76	2-Aminoethanesulfinic Acid
AmM0064	2360000	2040000	2100000	1900000	2690000	1760000	1230000	2240000	2070000	1750000	1710000	1770000	1810000	2740000	2620000	1800000	2710000	2370000	1940000	2630000	2720000	2170000	2490000	2920000	1920000	2040000	2380000	2260000	2020000	Positive	104.1	0.78	D-2-Aminobutyric acid
AmM0080	69800	52600	70100	69000	68400	117000	119000	180000	394000	130000	193000	121000	409000	153000	58200	349000	235000	231000	82200	85300	510000	469000	263000	251000	223000	186000	184000	212000	190000	Positive	162.1	0.81	a-Aminoadipate
AmM0083	192000	207000	245000	137000	193000	196000	172000	203000	207000	147000	175000	144000	274000	222000	254000	217000	162000	207000	164000	198000	229000	255000	318000	206000	167000	197000	259000	222000	164000	Positive	146.085	0.82	4-Guanidinobutyric acid
AmM0096	7000000	5440000	6160000	1900000	2470000	3030000	3560000	6990000	7540000	2270000	2770000	1370000	11500000	6950000	5230000	7710000	7620000	7170000	3580000	4230000	15800000	31600000	25000000	26600000	6970000	8430000	8600000	7820000	8220000	Positive	130.1	0.88	DL-Pipecolinic acid
AmM0097	28500	18600	41500	27900	31400	33400	18700	40700	19400	21000	46200	30900	20100	16500	22500	42500	30800	62500	35800	23300	21100	72200	68700	65200	34100	38100	35800	25700	44000	Positive	98.9	0.89	Phosphoric acid
AmM0114	220000	51200	207000	172000	150000	240000	166000	109000	621000	95800	53600	245000	1030000	35300	77300	337000	182000	159000	93900	124000	1670000	195000	68600	109000	279000	273000	172000	231000	189000	Positive	154.1	1.18	3-Hydroxyanthranilic acid
AmM0131	565000	371000	406000	271000	454000	476000	196000	288000	290000	168000	166000	167000	228000	327000	211000	564000	490000	602000	242000	287000	363000	653000	507000	801000	313000	389000	387000	378000	373000	Positive	124.03	1.21	2-Picolinic acid
AmM0150	747000	630000	650000	439000	677000	639000	284000	392000	391000	265000	357000	259000	484000	498000	562000	531000	409000	466000	413000	489000	833000	505000	352000	586000	540000	668000	594000	633000	546000	Positive	119.03	1.31	Succinic acid
AmM0169	414000	432000	382000	289000	475000	418000	412000	380000	393000	326000	395000	237000	669000	476000	499000	608000	528000	703000	246000	262000	1080000	329000	444000	347000	526000	564000	532000	484000	583000	Positive	146.074	1.58	4-Acetamidobutyric acid
AmM0222	78200	62900	111000	71800	75400	101000	49500	50400	124000	55100	45700	123000	82800	58600	47400	60400	41600	66100	46300	60500	51100	33500	56100	60900	91900	72100	62500	66300	46700	Positive	147.058	2.43	Adipic Acid
AmM0234	59300	41100	50000	45900	31600	43200	31000	39100	53900	39200	50300	53800	27500	34500	21000	56300	47600	69600	45900	47200	36600	40800	46400	44500	49500	37200	39800	44600	48800	Positive	155	2.56	2,5-dihydroxy benzoic acid
AmM0236	16200	15800	12900	31700	18600	49300	7450	11900	25700	104000	56500	15000	115000	267000	432000	47900	43500	47300	24600	22400	217000	105000	116000	172000	79900	86200	85500	88600	90400	Positive	139.04	2.6	Urocanic acid
AmM0238	192000	540000	68900	112000	170000	190000	861000	751000	717000	116000	1910000	142000	267000	1020000	121000	936000	321000	530000	182000	85000	227000	94600	165000	55300	572000	426000	429000	412000	411000	Positive	190.043	2.62	Kynurenic acid
AmM0250	61400	59100	37100	34800	2240	51400	40400	5540	54800	36200	46200	43700	74000	12000	49200	63200	35700	18200	43700	41600	73900	55700	72700	29300	30900	36800	34400	54200	45100	Positive	198.2	2.79	N-Acetylhistidine
AmM0260	17000	9130	11500	12000	10000	14000	10500	11300	18000	15900	18500	11100	14900	10800	7700	12100	8070	10300	14700	5810	7420	9480	6420	2720	11700	12200	14100	12100	10800	Positive	160.126	2.97	Dl-2-Aminooctanoic acid
AmM0261	92900	60400	62200	102000	80900	103000	96400	81500	87400	77800	97100	83400	69700	51500	39400	72100	69000	89800	106000	74600	50900	43700	32100	27000	89900	72800	75200	70100	68900	Positive	167.027	2.97	Phthalic acid
AmM0264	52500	29600	75700	77200	57700	50400	51500	60600	42200	42200	55500	53800	66400	52400	34100	96100	74600	56500	60800	40600	32400	28500	37900	20500	57800	47300	48400	44500	38600	Positive	139.03	2.98	4-Hydroxybenzoic acid
AmM0271	5310	10000	19800	2690	4580	9140	7410	12100	12800	11700	5870	4270	64800	36100	38500	11500	12700	7080	7100	15100	96000	63400	134000	79200	25100	32000	37900	44900	23700	Positive	406.207	3.07	Tuberonic acid hexoside
AmM0280	27700	15400	21300	26700	20500	19600	18700	19300	23300	24500	25700	21100	23000	17400	10500	24300	30800	28000	31900	24000	20100	29400	18100	15400	26900	28800	22600	17700	24700	Positive	153.047	3.19	o-Anisic acid
AmM0335	324000	649000	516000	342000	335000	651000	661000	600000	675000	459000	634000	520000	1190000	1040000	1030000	529000	532000	667000	496000	781000	828000	638000	710000	432000	803000	686000	608000	595000	641000	Positive	153.1	3.9	m-Anisic-acid
AmM0353	446000	434000	570000	366000	377000	773000	267000	245000	409000	265000	286000	354000	456000	352000	1140000	272000	229000	242000	347000	449000	756000	272000	219000	347000	715000	563000	529000	521000	541000	Positive	189.105	4.27	Azelaic Acid
AmM0355	453000	463000	606000	392000	405000	861000	285000	265000	460000	276000	303000	386000	507000	398000	1210000	292000	259000	282000	359000	490000	824000	288000	217000	397000	742000	600000	589000	570000	567000	Positive	189.1	4.32	Quisqualate
AmM0358	27400	24300	34600	31800	40000	37400	27600	32500	46500	37400	36300	34200	35500	29300	34300	42300	44100	52300	37900	40700	32300	29400	34900	27000	44500	56200	38700	36300	30600	Positive	123.037	4.37	Benzoic acid
AmM0373	47900	47900	37800	36300	50700	74600	19600	15000	20600	20000	20700	35200	25400	20900	18800	25400	17500	14500	19200	13900	14900	19500	9880	11200	32500	27200	23000	22900	25600	Positive	203.121	4.84	Sebacate
AmM0386	39900	28500	27300	21100	31100	16900	16900	13500	23900	19200	17300	15300	29700	34800	17700	23000	24400	16600	35000	30400	41400	30000	27400	26100	15700	26500	30100	36800	28400	Positive	348.4	5.84	Tianshic acid
AmM0391	5350	7410	7400	2780	7600	9370	4470	10000	3960	2990	6730	3100	7230	10100	37900	3970	1710	5650	4340	12100	8680	2680	2350	4850	12600	10700	9970	9400	8480	Positive	151.068	5.88	4-Ethylbenzoic acid
AmM0395	50500	38300	44000	42900	53000	51700	28900	24200	29700	30600	33100	36000	33400	27700	24100	38100	30300	24000	25600	22400	26900	19000	19800	19700	34900	34600	32900	32800	31900	Positive	231.152	5.95	Dodecanedioic acid
AmM0452	419000	530000	315000	533000	447000	476000	189000	118000	130000	134000	59900	143000	116000	195000	135000	124000	102000	106000	152000	127000	127000	117000	159000	272000	221000	239000	269000	272000	279000	Positive	294.3	9.09	N-Acetylmuramate
AmM0466	185000	199000	221000	138000	136000	255000	157000	164000	189000	148000	178000	143000	205000	167000	209000	173000	164000	193000	161000	189000	175000	167000	146000	166000	148000	223000	202000	200000	207000	Negative	303.1	0.61	Arachidonic acid
AmM0472	3910	3830	7400	5370	4070	3130	4060	3030	6260	3580	5050	6120	3050	3180	8130	3560	4470	5340	5320	2090	3140	2970	5400	4690	3220	3830	3460	5850	5500	Negative	183.1	0.74	3,4-Dihydroxymandelate
AmM0473	67000	59300	56500	62300	73300	49100	68300	71000	70200	55800	63500	76500	79900	105000	69900	88500	92600	57900	62100	70100	114000	162000	214000	180000	73100	73200	81800	76700	82300	Negative	197	0.74	4-Hydroxy-3-methoxymandelate
AmM0488	52500	74100	55000	31600	51600	43400	32600	24100	20900	27900	20600	21700	20000	46500	42800	32900	21500	25300	20300	24500	33900	21500	23600	34400	37900	33600	34600	36500	37100	Negative	193	0.77	D-glucuronic acid
AmM0496	12700	31500	21000	8790	13300	17500	15100	11500	12500	12000	11500	11000	54700	36800	57900	26400	16000	14200	13600	32100	51200	17400	21300	20100	27500	19500	22900	20600	20300	Negative	137.1	0.79	o-Hydroxybenzoate
AmM0502	23300	16800	27100	22500	23600	23300	23100	13800	33500	23600	15800	13400	14000	9300	7270	39600	27200	23200	14400	12900	9420	28300	13400	16700	16000	25700	24100	19500	21700	Negative	289.1	0.83	Argininosuccinate
AmM0509	314000	251000	234000	117000	235000	139000	140000	157000	309000	157000	174000	87900	368000	487000	155000	199000	261000	186000	171000	175000	975000	246000	300000	257000	193000	127000	243000	252000	233000	Negative	191.1	0.88	Isocitrate
AmM0512	87300	75700	70800	48900	92200	50500	37000	35300	40800	43900	36600	19900	41800	95700	50000	157000	153000	68300	52000	46000	142000	103000	134000	161000	105000	70800	74700	75100	84100	Negative	147	1	Citramalate
AmM0513	19400	19000	20700	9090	14600	29400	5360	20300	29100	8280	11800	3360	54800	31300	22200	10500	29500	204000	27900	13600	43300	66900	83200	90300	50500	41700	40300	36100	28000	Negative	89.03	1.14	L-(+)-Lactic acid
AmM0515	478000	311000	331000	180000	309000	143000	169000	260000	430000	224000	222000	146000	320000	525000	182000	293000	339000	201000	200000	165000	1000000	212000	241000	349000	208000	289000	275000	276000	288000	Negative	191	1.17	Citric Acid
AmM0533	34800	38000	43100	9720	28400	34000	12600	16400	18600	11700	12800	3650	30900	44300	31900	24100	19800	18100	21400	30600	54500	19800	13500	16800	20900	35500	36500	29900	25200	Negative	273.1	1.33	Galacturonate 1-phosphate
AmM0536	25300	24600	21300	12900	26400	65800	18800	26300	51400	21100	22900	27300	62000	20300	18500	26600	29700	56000	31700	21000	33800	43700	22900	31100	78500	35800	42200	30700	23900	Negative	103.047	1.39	3-Hydroxybutyrate
AmM0544	744000	492000	486000	659000	731000	820000	524000	546000	796000	581000	611000	677000	1240000	555000	414000	664000	674000	528000	595000	426000	779000	930000	1010000	834000	1390000	786000	800000	726000	783000	Negative	131.042	1.89	Glutaric acid
AmM0549	9600	9910	11500	10800	12400	19800	8560	8320	8930	9970	12800	10700	17300	10800	9880	13100	7770	9780	10700	9420	10400	7690	8320	6000	24700	10600	12700	13000	11100	Negative	115.047	1.91	4-Oxopentanoate
AmM0552	162000	161000	162000	311000	196000	784000	127000	297000	236000	809000	621000	146000	1280000	1210000	1210000	786000	477000	640000	81700	209000	1550000	2000000	1580000	1480000	819000	806000	724000	681000	715000	Negative	315.1	1.93	2,5-dihydroxybenzoic acid O-hexside
AmM0560	8790	8730	11400	9280	6730	31800	10000	20100	12800	21800	17100	8470	44000	28700	43800	44700	26700	41800	6680	16100	53800	209000	107000	129000	56800	40100	37300	36500	30900	Negative	331	2.14	Cysteic acid O-Hexoside
AmM0561	979000	625000	642000	958000	1060000	902000	805000	666000	723000	768000	747000	700000	761000	797000	492000	678000	624000	569000	653000	429000	573000	405000	444000	355000	1340000	710000	723000	730000	731000	Negative	131.042	2.15	2-Methylsuccinic acid
AmM0562	129000	132000	159000	175000	207000	226000	170000	143000	112000	174000	178000	172000	184000	121000	132000	184000	145000	195000	192000	102000	91200	70700	95700	56300	403000	191000	164000	156000	148000	Negative	111.016	2.22	2–furanoic acid
AmM0567	24800	49700	67000	14500	13600	193000	16400	11400	36600	7950	10600	7020	225000	38000	96900	27800	14100	16900	6470	34500	87000	55500	56200	56100	111000	53800	50200	43900	46900	Negative	359.1	2.31	Syringic acid O-hexoside
AmM0576	43900	43100	41100	39400	46600	28500	49800	40200	31000	28700	32600	49600	20900	36600	35500	27300	27300	18700	52200	24600	21300	17100	21800	14700	43300	31800	47200	46800	37900	Negative	149.032	2.52	Benzoylformic acid
AmM0586	11100	20300	21300	11100	12100	28000	9470	11500	14300	9070	9930	4340	67800	48700	51900	83600	70200	86800	9510	21400	91300	34000	39300	39500	61600	41400	35300	34600	35200	Negative	327.1	2.67	Phenyllactic acid-O-Hex
AmM0587	699000	374000	567000	476000	491000	248000	273000	162000	271000	307000	155000	163000	244000	222000	222000	1000000	469000	245000	581000	439000	895000	694000	262000	372000	318000	405000	415000	384000	388000	Negative	175.1	2.73	2-Isopropylmalate
AmM0594	1810000	1650000	1270000	2340000	2670000	1190000	1660000	1910000	1370000	1600000	2080000	2000000	1600000	2530000	1150000	1610000	1470000	1540000	1520000	1040000	1030000	618000	653000	636000	1480000	1640000	1690000	1740000	1630000	Negative	165.027	2.91	Terephthalic acid
AmM0609	74300000	64500000	60500000	67100000	74800000	46800000	61800000	58900000	55200000	67800000	47300000	56600000	26500000	44100000	43000000	66600000	60600000	55100000	59400000	56800000	44400000	60700000	68200000	64300000	45900000	50400000	51700000	50300000	48100000	Negative	163.047	3.3	Phenylpyruvic acid
AmM0635	665000	630000	458000	566000	725000	337000	665000	593000	522000	588000	510000	615000	303000	476000	532000	676000	662000	520000	762000	627000	529000	620000	851000	631000	535000	567000	610000	621000	615000	Negative	165.063	3.76	L-(-)-3-Phenyllactic acid
AmM0638	70800	59200	40200	63900	78000	109000	60400	67000	57300	75100	66800	66900	41900	31100	38100	65000	59900	72000	87300	64600	41300	60000	70200	58800	155000	55300	56600	66700	71000	Negative	119.1	3.82	Tartronate
AmM0644	31900	39700	34700	25000	34500	12800	57400	32900	40500	26700	39400	51500	29700	46300	54800	25400	17400	18100	36100	40700	35200	20000	23600	16500	28300	40800	43900	41600	35600	Negative	167.1	3.88	Homogentisate
AmM0647	45300	39500	39000	35500	37900	21000	71600	39800	44700	38900	49600	50800	31600	51300	75200	24700	23200	25100	47200	39900	51000	25200	31100	23100	39900	44900	42900	39000	42800	Negative	167.1	3.91	4-Hydroxy-3-methoxybenzoate
AmM0675	5840	9630	5640	3380	7530	3730	8710	11200	4460	10700	11500	8010	31000	83200	45800	14400	11200	7340	12600	13300	28300	10900	29300	10400	15000	16900	18300	20500	20300	Negative	469.1	5.13	Glycyrrhetinate
AmM0688	979000	866000	778000	599000	807000	713000	588000	484000	469000	579000	613000	643000	359000	393000	434000	598000	506000	413000	606000	634000	1050000	317000	426000	386000	489000	609000	650000	646000	638000	Negative	227	5.71	3,5-Dinitrosalicylate
AmM0692	5720	11000	10700	8240	7890	28500	9210	5180	7190	7320	8410	7240	21500	11500	12200	12100	9500	7850	11700	14200	10400	6900	4820	5500	18300	13800	13200	12800	10200	Negative	279.1	6.46	(9Z, 12Z)-Octadecadienoate
AmM0002	2190000	3100000	3490000	3060000	2870000	2940000	2000000	3100000	2980000	2710000	3480000	1860000	2580000	2700000	2810000	3370000	2440000	2820000	2310000	2470000	2530000	3080000	2500000	2620000	3130000	3500000	3510000	3120000	2920000	Positive	184.1	0.55	5-Sulfanyl-1-pentanesulfonamide
AmM0008	53700000	52500000	53800000	48000000	44600000	55200000	50900000	50600000	52600000	48200000	51700000	49600000	51100000	50900000	50600000	50000000	50800000	51700000	52400000	52500000	49100000	50000000	48600000	48500000	52300000	52700000	51500000	51800000	51600000	Positive	142.1	0.57	Histidinol
AmM0010	241000	298000	239000	155000	179000	207000	221000	243000	218000	199000	206000	216000	169000	238000	285000	204000	225000	203000	241000	239000	223000	163000	216000	216000	215000	213000	220000	239000	223000	Positive	357.118	0.59	Hycanthone
AmM0019	156000	101000	123000	241000	176000	188000	146000	186000	185000	135000	202000	166000	176000	109000	87700	213000	156000	162000	106000	129000	99200	223000	110000	89000	131000	139000	125000	119000	157000	Positive	182.1	0.62	2-Methylmercaptobenzothiazole
AmM0020	6560000	5160000	5090000	3230000	2950000	7060000	5430000	6170000	5380000	3210000	3740000	6510000	8110000	4710000	3770000	6110000	5440000	9420000	4690000	8620000	3800000	4610000	4140000	4340000	6940000	5380000	4210000	3360000	5530000	Positive	221	0.62	4, 7, 10-Trioxa-1,13-tridecanediamine
AmM0022	553000	555000	635000	432000	495000	611000	516000	682000	694000	516000	650000	484000	1040000	1140000	1000000	697000	689000	721000	516000	527000	1360000	558000	622000	656000	741000	642000	729000	719000	725000	Positive	243.1	0.63	Lapachol
AmM0061	24800	34500	39800	22600	30900	22200	20200	21900	7640	12000	15800	7060	38100	41100	74700	49400	37800	27300	45200	66000	65400	38900	47000	55400	27400	40900	32500	32300	39300	Positive	383.1	0.78	1-(2,3-dibenzimidazol-2-ylpropyl)-2-methoxybenzene
AmM0078	95400	55100	68000	24200	49500	63600	60100	91000	353000	45900	41100	39300	275000	243000	72300	206000	118000	129000	106000	77900	522000	139000	164000	161000	142000	140000	101000	98200	134000	Positive	191.103	0.81	DL-alpha,epsilon-Diaminopimelic acid
AmM0092	88200	56200	64900	56300	69800	65600	50100	66500	33300	66900	64500	94100	76700	35200	36400	75100	64500	70600	99400	70100	48000	80500	59800	79500	65700	64900	53200	59000	47500	Positive	241.1	0.85	4-aminotetrahydrobiopterin
AmM0100	275000	204000	185000	193000	241000	210000	228000	176000	354000	264000	253000	181000	610000	213000	124000	287000	180000	231000	112000	91800	282000	193000	171000	199000	178000	230000	224000	219000	218000	Positive	133	1.01	5-Aminoindole
AmM0103	4610	12800	19200	4500	8230	12800	7100	6730	13300	6910	6380	5080	35400	35500	44500	14200	20800	15900	14100	17000	28000	27000	15300	28800	16000	16400	18800	13900	25000	Positive	465.1	1.17	Hyperoside
AmM0104	90100	55400	58300	16200	28100	11500	60700	78500	64800	18800	15700	14900	36400	53400	33900	16500	10700	7030	24700	15000	21200	20500	12700	9400	40100	30200	34200	41800	43100	Positive	613.1	1.17	L-Glutathione (oxidized form)
AmM0105	17100	24300	15900	14300	20500	33500	16800	27200	30500	16900	28400	16900	23800	19100	16900	24100	25200	36600	21100	23600	21300	137000	86400	132000	42200	33400	29800	35800	26000	Positive	162.1	1.17	Carnitine
AmM0117	68500	47600	45700	39900	48100	50100	34200	45400	74400	40600	49200	22100	104000	61400	27800	50400	39100	33000	30700	24200	104000	31400	32300	47100	59200	47900	43900	58200	43100	Positive	324.1	1.19	2-[6-(diethylamino)purin-9-yl]-5-(hydroxymethyl)oxolane-3,4-diol
AmM0128	12300	10800	13300	7520	14100	5500	21200	13400	2010	16000	6830	12100	22400	24900	27000	9300	9370	6650	8810	18400	65400	3080	40700	19700	9190	10300	8050	15500	7580	Positive	96.04	1.21	3-Hydroxypyridine
AmM0138	1930000	2260000	2570000	1480000	1750000	3140000	2290000	2130000	4310000	3190000	3350000	2400000	3750000	2300000	1900000	3490000	2590000	3610000	1310000	1430000	3870000	3750000	2850000	3140000	3770000	2900000	2740000	2830000	2840000	Positive	182.04	1.22	L-Methionine sulfone
AmM0146	1770000	1820000	1360000	1320000	1130000	1880000	1480000	2010000	4030000	1470000	1770000	1480000	3400000	2360000	1750000	4100000	2970000	4030000	1280000	1130000	5510000	4690000	3390000	3410000	2250000	2630000	2340000	2560000	2410000	Positive	138.091	1.28	Hydroxyphenethylamine
AmM0148	179000	111000	157000	140000	184000	186000	155000	172000	249000	166000	181000	142000	316000	182000	263000	339000	298000	282000	160000	133000	262000	280000	221000	239000	240000	235000	222000	241000	220000	Positive	221.1	1.29	8-Chlro-1-tetrahydronorharmanone
AmM0151	4090000	4340000	2890000	3070000	2870000	3380000	3610000	4860000	8160000	3830000	4010000	4090000	6850000	5460000	4480000	8890000	6830000	7250000	3110000	2850000	13100000	9090000	8590000	7950000	4110000	5220000	5560000	5870000	5680000	Positive	121	1.31	Benzamidine hydrochloride
AmM0152	60400	71000	48700	91200	80100	76300	72400	72700	53600	95700	74200	76600	74400	80600	49700	70000	68500	67400	156000	105000	77600	33500	34700	36300	70800	80100	75500	82500	67400	Positive	212.1	1.33	N-Salicyloyl-2-aminopropan-1,3-diol
AmM0155	11100	7590	7270	6750	6660	11700	7440	7490	13500	10000	9900	6340	22600	11900	9030	15200	11400	8970	11800	7140	11500	6990	10200	8710	14200	12000	8500	14200	11900	Positive	238.1	1.4	Ketamine
AmM0160	3990	5370	3980	6400	8720	6350	6620	5330	4140	6280	5250	4550	2600	2190	4750	7630	7020	7390	7920	5820	2800	7510	7350	8470	7090	7840	5640	10400	7960	Positive	305.1	1.45	Phenoxybenzamine
AmM0164	23900000	19500000	24700000	17600000	21300000	20500000	19700000	20700000	28600000	19800000	19700000	16300000	20200000	18500000	12300000	34300000	24000000	20600000	16100000	13400000	20200000	15700000	16800000	26700000	24800000	20900000	20900000	21300000	22600000	Positive	284.1	1.5	Crotonoside
AmM0179	36100	30800	30200	39700	34300	29800	41100	35800	46100	49500	52400	35400	26300	33900	22500	37400	24300	34100	40700	36300	56600	24800	22900	23700	38400	31900	30900	37300	35200	Positive	259.23	1.83	5,6-Dimethoxynaphtol
AmM0184	2600000	1850000	2300000	2320000	2610000	2620000	2540000	2400000	3070000	2560000	2500000	2330000	3520000	2110000	1530000	4700000	2880000	3300000	2980000	2680000	2270000	3590000	2540000	2620000	3080000	2970000	2790000	2660000	2600000	Positive	149.1	1.91	2,6-Diethylaniline
AmM0187	551000	407000	480000	500000	573000	596000	544000	504000	680000	560000	523000	515000	786000	438000	324000	987000	623000	718000	646000	560000	514000	755000	562000	531000	757000	607000	547000	547000	549000	Positive	168.1	1.95	Metaraminol
AmM0194	13400	9930	9530	11100	13800	13000	16200	13100	15800	13200	11600	14300	27100	18000	14100	15300	17700	16300	16900	14000	39800	51400	44200	35400	18900	19100	19800	17700	19900	Positive	311.1	1.99	Sulfadimethoxine
AmM0201	2540000	2660000	2200000	2350000	2310000	2170000	2620000	2450000	2380000	2250000	1880000	1610000	3080000	3690000	3800000	4750000	3600000	2990000	2010000	1760000	4200000	2370000	2500000	2510000	2080000	2640000	2730000	2880000	2820000	Positive	122	2.18	2,6-Xylidine
AmM0202	694000	717000	606000	618000	611000	587000	713000	670000	634000	620000	518000	451000	833000	998000	1040000	1280000	983000	778000	559000	494000	1160000	634000	685000	692000	546000	716000	738000	751000	743000	Positive	122	2.19	Benzamide
AmM0232	79400	89000	84400	89600	96200	79100	141000	102000	95700	103000	111000	96000	120000	116000	105000	153000	107000	148000	138000	111000	104000	97900	133000	76900	124000	108000	111000	110000	108000	Positive	144.1	2.55	4-Methyl-5-thiazoleethanol
AmM0237	46600	38600	48100	38400	42700	99100	51200	46900	37700	305000	123000	53000	283000	644000	1100000	142000	119000	96400	19700	61100	662000	283000	354000	381000	193000	247000	208000	243000	224000	Positive	139.2	2.6	3,4-Dihydroxybenzaldehyde
AmM0240	33200	14400	12500	10000	13200	11900	9920	9170	14500	10800	7250	10700	85600	111000	27500	19800	16800	26500	12300	9120	69100	21800	41900	25600	21900	19200	21200	27200	23700	Positive	307.2	2.65	Na-Benzenolarginine ethylester
AmM0246	79200	68100	80000	70500	83800	50600	68200	66600	55000	71000	59000	78000	35000	43300	82800	74600	67100	53600	54000	55000	71500	43700	43600	73300	55100	59300	63000	60100	75200	Positive	342.1	2.74	Methyl di-alpha-L-rhamnoside
AmM0247	13900000	10500000	18000000	23100000	19000000	19400000	20300000	12300000	15200000	19900000	19200000	21900000	4150000	6330000	8820000	16900000	17500000	12200000	8580000	5510000	4770000	3130000	3400000	3950000	15400000	15200000	15400000	16200000	16300000	Positive	298.09	2.75	5'-S-Methylthioadenosine
AmM0252	166000	162000	128000	148000	230000	132000	171000	226000	133000	156000	164000	175000	126000	163000	90900	146000	192000	103000	192000	200000	157000	253000	203000	224000	202000	172000	150000	134000	172000	Positive	295.2	2.8	Dibenz(a,h)anthracen-2-ol
AmM0254	27500000	28900000	22400000	27300000	251000	27400000	28600000	372000	29300000	29700000	31100000	29600000	30600000	120000	28500000	33000000	23900000	25200000	25400000	25500000	31400000	28900000	32200000	24900000	26400000	26400000	26800000	27600000	28000000	Positive	114.1	2.83	Creatinine
AmM0262	131000	81800	126000	214000	298000	284000	50800	31700	45800	49600	51200	167000	36600	122000	124000	26600	38800	21100	321000	23500	19900	17400	15000	14800	110000	86400	89500	92600	97700	Positive	195.08	2.97	Caffeine
AmM0267	244000	144000	174000	139000	144000	91700	186000	179000	241000	168000	134000	153000	163000	174000	87200	125000	127000	124000	63400	87600	171000	135000	170000	276000	125000	112000	167000	167000	146000	Positive	293.117	3.03	Karanjin
AmM0272	16500	11700	12600	9970	14900	17600	7130	12700	14300	10400	10800	15300	36400	53200	22200	19800	23500	29200	25100	20200	19400	38100	37500	37300	28600	23800	18200	20000	21100	Positive	175.1	3.07	5-methoxyindole-3-carbaldehyde
AmM0282	20400	27000	29300	20900	20500	25400	25200	64800	39100	136000	78600	52800	32500	86100	186000	88100	75800	54000	47500	107000	46600	53200	43000	103000	48600	53500	60100	58500	70100	Positive	339.15	3.19	Bergamottin
AmM0285	41100	40600	28000	39100	31100	26100	22500	40800	21600	23400	18400	48400	38900	43500	58200	31000	27100	45400	31800	52200	32000	32700	71500	39300	23100	42600	53400	35300	39100	Positive	387.201	3.22	Roseoside
AmM0289	53300	25400	29800	54000	57600	38400	34200	36400	39300	45700	49600	28700	69700	65100	27700	59700	48900	93300	39600	30500	17700	37800	25900	21400	50600	46200	47900	50400	40700	Positive	153.127	3.29	(-)-trans-Carveol
AmM0297	11100	7080	5750	6450	10700	3080	8060	7050	3160	3260	6210	6840	11300	17100	7920	9140	6440	5990	6230	5700	7120	2590	7190	6970	4920	9240	8420	8300	7180	Positive	352.1	3.44	Palmatine
AmM0305	81400	34700	76800	88000	109000	46900	45400	64400	54100	70900	82200	51400	103000	109000	53100	94600	84800	116000	46300	47900	42400	38800	48600	29800	56000	82300	51800	79900	79300	Positive	135.1	3.58	Acetanilide
AmM0319	15500	23700	22600	14600	22400	39300	5620	13500	8570	15700	11800	7970	43500	66700	51600	23400	13500	21800	9430	12700	24100	23000	25200	23100	29400	26200	24000	22500	19700	Positive	503.1	3.71	Phellodensin F
AmM0344	19100	21700	10500	9250	16700	19300	8870	9880	13600	10200	13000	7480	10500	7530	19600	12100	14200	7800	8450	12100	11800	10300	9060	8020	25700	25900	27600	27800	28100	Positive	197.2	4.05	Acetosyringone
AmM0346	1480000	1760000	1380000	2240000	3020000	1990000	83700	1840000	82600	81600	83200	298000	104000	768000	149000	83700	86100	74000	59400	56300	39200	146000	70300	611000	776000	736000	733000	728000	771000	Positive	262.3	4.07	2-Amino-1,3,4-tetradecanetriol
AmM0349	7100	6750	4180	3310	7680	5340	8720	6420	6300	5830	7020	8960	3730	4350	4440	6950	7780	6200	8360	7290	5930	4780	7750	3520	7620	6830	5960	5500	6610	Positive	212.1	4.14	Phosphocreatine
AmM0363	21100	15900	17400	9230	7280	6370	22300	24300	30300	8780	11700	10900	16300	22000	13000	43400	52700	25600	11900	15800	22300	48700	42200	36600	24500	24800	26900	27300	30700	Positive	249.1	4.47	N,N-Didesvenlafaxine
AmM0368	12500	11100	13100	19200	16400	22700	7800	7190	9600	10500	9050	11400	20800	18800	7750	39300	43200	46800	11200	8310	13100	10600	11200	8970	15200	16400	15500	12300	15100	Positive	455.2	4.59	(-)-10-Methoxyvincamedine N-oxide
AmM0374	18100	17600	9300	15300	33000	30500	11800	26300	12600	19400	28700	26400	17100	19000	19300	17700	39900	41100	15500	19100	25600	13700	21200	16400	18800	20000	21300	17800	20600	Positive	255.058	4.99	Chrysophanic acid
AmM0380	26100	51000	38400	51600	30400	35500	32700	43700	29600	22600	42300	39000	62800	103000	96600	11900	21000	16700	28300	63000	62500	19900	36900	17500	35400	45400	42700	43500	41500	Positive	357.2	5.22	Sulindac
AmM0384	255000	222000	250000	316000	207000	405000	456000	370000	608000	313000	455000	387000	953000	780000	525000	391000	360000	466000	439000	387000	440000	536000	570000	319000	604000	459000	454000	449000	412000	Positive	163.1	5.76	Nicotine
AmM0385	1080000	1110000	934000	1370000	2410000	1190000	133000	2230000	172000	182000	202000	534000	107000	688000	169000	102000	227000	223000	170000	80600	91600	843000	98800	563000	611000	649000	690000	719000	751000	Positive	274.2	5.8	(2S,3R)-2-Amino-1,3-hexadecanediol
AmM0387	2130000	1280000	1690000	2270000	2760000	2050000	2330000	2040000	2040000	2570000	2340000	2890000	665000	1210000	573000	1060000	912000	1320000	1300000	885000	321000	329000	341000	442000	1720000	1610000	1440000	1470000	1520000	Positive	230.3	5.84	Dodecyl (dimethyl) amine oxide
AmM0388	256000	157000	168000	97100	215000	214000	116000	94500	200000	122000	112000	71700	107000	55400	33300	183000	204000	184000	142000	116000	143000	125000	83500	101000	176000	146000	149000	148000	138000	Positive	213.2	5.85	Vanillactic acid
AmM0394	2930000	2900000	2130000	4060000	3710000	2570000	179000	1700000	94500	191000	296000	577000	154000	1110000	255000	174000	211000	300000	197000	123000	126000	569000	136000	994000	775000	1190000	1160000	1220000	1140000	Positive	362.3	5.93	2-Amino-1,3,4,5-eicosanetetrol
AmM0397	2960000	2650000	2070000	2870000	3170000	1250000	2100000	1840000	1460000	2540000	2130000	2690000	1410000	2920000	3010000	2750000	2870000	1540000	2170000	1800000	2170000	1300000	6810000	3270000	1010000	2240000	2560000	2790000	2780000	Positive	343	6.4	Cocamidopropyl betaine
AmM0400	228000	375000	399000	301000	320000	843000	319000	207000	303000	257000	230000	322000	606000	368000	488000	405000	277000	348000	373000	380000	397000	84500	168000	197000	469000	408000	387000	379000	370000	Positive	199.133	6.46	Ismelin
AmM0402	228000	360000	383000	315000	308000	822000	323000	206000	314000	265000	244000	306000	613000	346000	476000	405000	282000	347000	367000	389000	404000	89800	157000	187000	474000	371000	374000	372000	370000	Positive	199.2	6.47	9-Amino-1,2,3,4-tetrahydroacridine
AmM0403	24700	36700	39400	33100	31600	92200	29900	22700	30800	28300	25100	31900	63300	35300	48200	37300	30500	35600	39000	38100	40200	7160	17100	19000	46800	41600	39000	39300	38000	Positive	199.16	6.48	gamma-Dodecalactone
AmM0404	203000	338000	394000	302000	282000	819000	286000	195000	296000	263000	236000	266000	569000	361000	485000	395000	247000	337000	367000	396000	411000	83800	159000	192000	429000	366000	391000	346000	347000	Positive	199.2	6.48	4', 5'-Dihydropsoralen
AmM0413	5160000	5670000	4630000	5550000	3750000	6100000	6830000	4000000	5690000	6020000	6070000	6090000	7300000	3850000	6040000	7250000	4880000	5730000	5650000	5640000	5860000	5630000	6570000	5140000	6040000	5620000	5410000	5730000	6000000	Positive	223.1	7.12	L(+)-Cystathionine
AmM0416	484000	527000	449000	550000	550000	389000	573000	537000	432000	477000	488000	564000	401000	575000	508000	463000	549000	367000	515000	497000	486000	370000	504000	434000	397000	458000	512000	546000	562000	Positive	327.1	7.3	Hydroquinidine
AmM0418	1770000	865000	1580000	195000	159000	71900	465000	351000	341000	80500	70500	84700	2280000	1780000	1170000	448000	457000	261000	3130000	1770000	4810000	2750000	4500000	4050000	913000	1150000	1200000	1260000	1670000	Positive	694.401	7.39	Denin
AmM0423	502000	469000	133000	397000	664000	499000	23700	195000	18500	27600	24700	55300	21900	286000	41200	16700	26900	22200	11600	11900	13100	17200	20600	169000	102000	154000	168000	169000	165000	Positive	387.355	7.58	Cholesterol
AmM0434	2570	7540	6440	3370	6730	28300	4300	3370	5610	6300	4260	8190	5580	2560	19800	6830	5780	7170	4630	10200	12800	6000	6470	8220	8070	7260	5460	5750	6410	Positive	213.178	8.18	delta-Tridecalactone
AmM0449	205000	307000	185000	358000	408000	419000	906000	1040000	891000	1230000	430000	1270000	756000	790000	877000	1070000	1110000	1110000	613000	893000	859000	795000	921000	511000	784000	773000	756000	735000	761000	Positive	235.2	9	Polygodial
AmM0462	700000	305000	423000	208000	197000	109000	482000	221000	784000	347000	79000	130000	189000	133000	39000	414000	225000	266000	529000	268000	341000	546000	461000	431000	298000	354000	327000	342000	345000	Positive	280.17	10.57	Metolachlor-OXA
AmM0470	249000	356000	333000	142000	169000	231000	189000	329000	282000	192000	224000	262000	216000	331000	504000	249000	289000	273000	237000	263000	315000	230000	338000	325000	239000	283000	289000	279000	282000	Negative	180.1	0.7	3-Amino-3-(4-hydroxyphenyl)propionate
AmM0482	38800	22300	21800	28300	44300	35000	32300	29300	32700	33300	23000	34000	15800	17900	13200	32000	28800	26500	19400	15100	16700	39600	33300	30500	46700	28300	31500	31200	30000	Negative	140	0.76	O-Phosphorylethanolamine
AmM0499	55100	34900	74000	87300	95100	77500	51700	42000	44200	95800	60700	83400	12700	12900	13700	175000	123000	107000	45000	49200	20800	95200	87400	104000	45800	64600	46100	82100	56500	Negative	157	0.8	Allantoin
AmM0507	171000	146000	112000	50700	60900	36100	56600	87200	128000	56500	47800	53000	609000	287000	68800	123000	95200	97600	471000	585000	2080000	3940000	2170000	2420000	384000	376000	480000	379000	409000	Negative	185.1	0.87	p-Chlorophenoxyacetate
AmM0538	19200	18400	20600	14300	15300	24700	13100	15500	16200	14400	25800	16800	15800	18100	8300	14600	14500	19500	16900	14600	8290	8750	6360	7550	16800	23600	23300	17400	18600	Negative	298.1	1.52	2-(6-amino-8-sulfanylpurin-9-yl)-5-(hydroxymethyl)oxolane-3,4-diol
AmM0582	46800	19700	79400	21000	6420	34000	59700	127000	968000	12100	13200	6720	2410000	143000	83900	180000	149000	189000	87400	99800	2540000	275000	392000	250000	542000	335000	298000	299000	307000	Negative	339.1	2.63	Coniferaldehyde O-hexside
AmM0589	16600	43000	52200	13800	15200	83700	26000	28200	38500	18800	21300	7180	199000	110000	108000	26300	21000	30100	16700	55700	158000	66400	77800	76500	121000	57500	59100	56100	57700	Negative	343.1	2.78	Maltitol
AmM0605	94600	206000	152000	116000	132000	124000	209000	368000	162000	158000	221000	195000	199000	289000	335000	124000	164000	133000	134000	216000	264000	84700	144000	82700	158000	174000	191000	191000	182000	Negative	195.1	3.2	2-Hydroxyhippurate
AmM0666	20700	20400	17200	8910	9480	21200	27900	36200	22000	21000	16500	21100	39000	31800	32200	63300	72700	61600	42000	37300	44200	319000	430000	363000	209000	67500	75200	81100	77900	Negative	405.13	4.48	E-3,4,5'-Trihydroxy-3'-glucopyranosylstilbene
AmM0669	6590	4760	4650	6360	6470	10500	5780	3800	4320	4300	11500	6300	8420	4180	4850	6910	6910	6640	12700	22900	6830	4110	1720	1240	34200	8510	8140	5800	7260	Negative	338	4.54	12OHJA-Ile-1
AmM0677	1870	3510	2670	2940	1790	5730	3030	2940	2020	2640	3010	2560	10600	9340	10500	2290	2950	2030	3230	6330	5300	4080	13400	2140	15900	4120	5110	4520	3950	Negative	357.142	5.18	pinoresinol
AmM0678	159000	94300	114000	230000	208000	214000	89700	106000	87400	139000	84100	127000	27800	31100	22200	84200	90500	88000	153000	98700	55700	30200	25000	30400	91700	122000	131000	72000	73600	Negative	270.1	5.33	3-(5-Acetyl-2-furyl)-5-methoxy-2-benzofuran-1(3H)-one
AmM0683	27700	34900	37500	14600	11100	10500	41200	42600	73600	14200	17900	18200	39300	25200	30500	34600	25800	25500	14500	36500	65800	32500	68500	45100	36900	31600	36100	37300	32900	Negative	207.07	5.53	Sinapaldehyde
AmM0695	75000	68000	73700	73500	72100	49400	76400	69200	55200	76400	72200	68800	61700	68000	66400	63600	79800	57700	75800	74500	72500	62500	72800	66900	51800	77600	69600	81500	83600	Negative	212.1	6.65	3-Indoxyl sulfate
AmM0428	12200	12300	22500	3210	2160	1300	6440	3010	4070	1570	924	2040	21900	30000	26400	4930	2500	2980	34200	40300	59600	43600	57400	63600	8750	17700	21100	22200	24300	Positive	355	7.85	sesamin
AmM0436	17900	25400	14000	9630	16000	6840	8510	17400	11800	6840	6280	8520	76900	126000	65100	11900	19700	9940	17900	46700	129000	33300	70100	60200	18100	33900	42100	40600	43300	Positive	353.07	8.43	Griseofulvin
AmM0450	12800	5220	3500	4910	8050	7590	5140	6640	8240	8570	4010	3780	4210	4140	2410	11800	12200	9600	4870	6000	13100	13200	16400	16300	6490	7610	7270	8600	7770	Positive	297.1	9.01	Cryptotanshinone
AmM0458	6290	3770	4280	4950	3350	4680	5480	4090	6400	3540	1370	4050	5690	5610	5350	2780	3510	2650	5550	6150	13700	9890	8690	8080	6860	5650	5320	6600	5990	Positive	295.1	9.89	Tanshinone IIA
AmM0001	13100000	14200000	13600000	10300000	11400000	15500000	12200000	13200000	13400000	12200000	12300000	12800000	14600000	11800000	13200000	12800000	12900000	16100000	13000000	13900000	11600000	12900000	11900000	12600000	17700000	12600000	13500000	12300000	11700000	Positive	203	0.54	Spermine
AmM0013	452000	485000	416000	461000	893000	634000	88900	159000	346000	215000	239000	196000	516000	460000	260000	622000	426000	732000	136000	201000	294000	314000	229000	446000	383000	387000	390000	346000	327000	Positive	89	0.6	Putrescine
AmM0027	5450000	3660000	5310000	8000000	5850000	4750000	5720000	3430000	3740000	5850000	4990000	5150000	1130000	1500000	1990000	5310000	2940000	3830000	2630000	1810000	699000	868000	671000	1080000	2290000	3210000	3190000	3020000	3020000	Positive	146	0.68	Spermidine
AmM0186	43600	9080	41300	33500	30700	26800	37000	28900	23200	34500	26700	43900	57900	34400	32800	65200	64100	53900	61900	46800	39900	26600	29300	46700	50700	34600	36800	38800	38200	Positive	322.211	1.95	N-Feruloylspermidine
AmM0211	16700	12700	10400	13900	20000	16500	11700	12300	13400	17700	11300	20300	34800	32000	23700	37300	33800	37200	7830	9620	17000	39200	56000	38400	24600	24500	22400	21900	21300	Positive	235.1	2.32	N-p-coumaroyputrescine iso1
AmM0221	144000	85000	69100	48300	68700	40700	109000	94100	130000	37100	45100	39700	234000	293000	141000	37400	31500	29100	60400	53900	97500	51800	51200	48500	112000	112000	112000	111000	117000	Positive	584.2	2.41	N',N",N"'-p-coumaroyl-cinnamoyl-caffeoyl spermidine
AmM0225	397000	227000	229000	144000	261000	222000	198000	255000	229000	181000	185000	185000	2170000	2380000	641000	541000	416000	761000	292000	246000	1080000	755000	984000	678000	618000	484000	467000	472000	459000	Positive	265.1	2.46	N-feruloylputrescine
AmM0231	200000	128000	102000	52100	108000	80900	70700	97900	115000	71500	54000	59900	757000	878000	196000	179000	135000	223000	92700	85500	503000	190000	342000	211000	200000	152000	170000	208000	201000	Positive	307.1	2.53	N-Feruloylagmatine iso2
AmM0241	62200	46100	48900	50000	58700	53600	55500	51700	48600	52900	56200	50000	50400	45100	33800	77200	62600	81700	65800	52100	41100	92400	53200	67900	77200	56800	53000	57200	56500	Positive	180	2.67	Malonyl tyramine
AmM0242	423000	259000	194000	125000	211000	148000	135000	163000	188000	128000	124000	138000	1380000	1540000	425000	317000	255000	427000	184000	168000	997000	356000	587000	369000	368000	347000	329000	369000	346000	Positive	307.2	2.68	N-feruloylagmatine
AmM0315	204000	149000	140000	127000	223000	217000	82800	126000	84400	105000	92500	99800	265000	199000	98300	198000	357000	359000	68700	75500	720000	166000	209000	181000	174000	153000	147000	162000	161000	Positive	280.1	3.68	N-feruloylcadaverine
AmM0371	20600000	26900000	22600000	19400000	14800000	18200000	21500000	21400000	26900000	11100000	9300000	8600000	27200000	25800000	23000000	25700000	25100000	25000000	15300000	14400000	30300000	19500000	25600000	24500000	17400000	20800000	21900000	22700000	22800000	Positive	314	4.76	N-feruloyl tyramine
AmM0081	46000	320000	141000	35100	67800	124000	20400	56800	23000	14400	34600	10600	339000	352000	702000	168000	151000	81400	154000	494000	660000	116000	132000	154000	127000	136000	121000	161000	171000	Positive	366.2	0.81	iP7G
AmM0171	15400	16300	12600	12900	15100	9590	13100	14400	12700	10800	11000	14900	14700	24700	25600	17500	17800	12000	10200	16600	25700	26300	34900	30600	12300	14200	20100	18100	19900	Positive	348.1	1.6	Kinetin 9-riboside
AmM0206	23900	11400	12000	18600	16600	19100	14100	22300	16700	9810	11200	18000	16000	17700	12100	19200	22400	15200	17400	11500	26400	24900	32500	22400	13700	19500	15300	14700	15700	Positive	382.2	2.23	trans-zeatin N-glucoside
AmM0223	488000	376000	425000	451000	456000	480000	747000	579000	991000	906000	734000	734000	2230000	793000	628000	1320000	753000	885000	627000	541000	945000	961000	737000	771000	1000000	776000	728000	727000	700000	Positive	206.1	2.44	5-Methoxy-3-indoleaceate
AmM0227	10900	14700	11300	7520	9350	19400	8680	7780	6150	9010	7350	9650	11900	11400	17700	7890	5970	10200	9000	14600	10500	6420	7420	9940	8920	9860	11000	13100	9280	Positive	222.261	2.5	Dihydrozeatin (DZ)
AmM0235	8530	14100	7490	11800	17700	5680	19400	16300	8810	20400	12900	17300	7080	11200	12300	15300	10600	11500	7240	10200	5410	4580	8350	2910	13500	10300	11000	14200	12800	Positive	220.25	2.6	cis-Zeatin (cZ)
AmM0258	39400	32200	38400	44400	60400	46800	42300	49200	70200	39700	46000	55800	22300	36000	24200	36200	50200	39100	35400	29700	18800	27500	21200	17400	44900	33800	34300	39000	42400	Positive	204.2	2.88	iP
AmM0263	17800	14700	11200	12700	15800	8980	17800	23500	15000	15800	15500	15600	13100	17100	13600	16400	17800	15100	11600	12100	16300	9590	20800	19500	11200	12000	14900	14400	15200	Positive	352.2	2.98	trans-Zeatin riboside (tZR) iso2
AmM0327	8590	10200	9760	10200	8150	7630	7850	7350	7180	8380	8960	7530	14800	12700	11300	8240	8380	9650	7630	12600	11700	9180	18200	9810	9830	10500	11400	10800	10900	Positive	204.251	3.82	N6-ISOPENTENYLADENINE (iP)
AmM0354	23100	42100	33000	14300	19700	11100	24700	19600	10800	24100	15700	7270	68700	52000	63000	18000	16200	13700	50100	90400	55100	20300	40800	53900	19100	28200	30800	32100	34900	Positive	336.2	4.29	iPR
AmM0367	54600	93200	79500	90400	93000	114000	53500	42500	37200	70200	60100	49600	52000	61200	71200	33800	32900	44000	42300	77100	32800	26100	21100	25400	65500	54700	48500	54500	52800	Positive	176.1	4.56	IAA
AmM0382	5890	18900	46500	1230000	30800	16500	30700	13900	4080	109000	72200	38800	6410	23400	15500	21600	3970	7170	4280	16200	10800	4420	7050	2660	82400	70300	63600	64100	66400	Positive	204.1	5.52	3-Indolebutyric acid
AmM0393	12200	12700	16700	10800	11100	12700	14400	12500	14200	12300	18700	15900	19200	16100	15300	11600	8280	10300	12100	17400	21100	17300	20100	14700	23100	18000	17200	19200	18600	Positive	190.1	5.93	Methyl indole-3-acetate
AmM0411	106000	53700	66100	72400	74400	67300	59600	103000	66500	79300	54200	58300	29900	24500	27200	49800	82800	59000	130000	84800	66700	89500	35900	34200	63900	61600	61300	72800	75100	Positive	275.1	6.98	IAA-Val
AmM0415	10300	12000	15200	5290	2700	6430	16300	16600	29100	12200	15400	6150	68700	83000	45400	63900	60800	31600	16600	19400	36600	116000	177000	77200	35900	51600	51400	47000	43200	Positive	333.3	7.19	Gibberellin A12
AmM0555	128000	173000	292000	119000	158000	369000	50100	110000	174000	133000	123000	49400	710000	296000	345000	281000	278000	383000	66100	135000	354000	409000	529000	488000	261000	281000	283000	256000	243000	Negative	299.1	1.96	Salicylic acid O-hexoside
AmM0579	31100	26100	30700	36400	38700	200000	22500	34000	35600	219000	90200	30900	506000	657000	1070000	134000	91800	88500	25500	49700	695000	252000	238000	327000	312000	253000	230000	219000	234000	Negative	299	2.57	Salicylic acid O-glucoside
AmM0657	50500000	50200000	18800000	27200000	58100000	24000000	60800000	40000000	14100000	10600000	59500000	30400000	8120000	26200000	12700000	28900000	23200000	28600000	21200000	9600000	13200000	12900000	13100000	11300000	58000000	53900000	55500000	56600000	56100000	Negative	137	4.07	Salicylic acid (SA)
AmM0672	12100	13500	9840	36200	23600	21100	25200	21300	20000	52300	51000	43400	23800	21500	18400	20700	16900	15600	12900	18000	17000	156000	161000	106000	32200	27800	24500	23800	24000	Negative	263	4.93	(+)-cis,trans-ABSCISIC ACID (S-ABA)
AmM0687	282000	175000	153000	184000	168000	90100	249000	213000	84800	599000	308000	203000	161000	66200	81400	929000	267000	86300	1190000	860000	197000	176000	71400	50700	200000	266000	283000	284000	278000	Negative	209	5.64	(+)-Jasmonic acid (JA)
AmM0689	15700	20800	12600	16500	11700	18500	25700	12700	17000	24000	26200	20400	26600	11700	22000	24300	20900	13700	23200	23500	24900	18500	21300	13300	15000	20600	19400	22200	22000	Negative	211.1	6.07	(+)-Dihydrojasmonic acid
AmM0691	24100	10600	16800	24600	12800	13100	21200	15300	12100	169000	61700	18900	58900	5530	4800	394000	77800	25300	106000	54700	14400	22200	8920	3370	79600	51600	49000	47400	44400	Negative	322.401	6.38	N-[(-)-JASMONOYL]-(L)-ISOLEUCINE (Ja-L-Ile)
AmM0694	120000	153000	182000	125000	336000	118000	361000	379000	364000	266000	370000	233000	858000	1090000	615000	379000	304000	293000	468000	338000	623000	576000	518000	148000	536000	887000	871000	825000	796000	Negative	223	6.63	Methyl jasmonate
AmM0094	106000	98800	148000	51600	70700	161000	92800	101000	182000	155000	185000	85000	276000	152000	112000	174000	129000	202000	68600	85700	325000	269000	210000	209000	205000	154000	152000	157000	149000	Positive	165.055	0.88	2-Hydroxycinnamic acid
AmM0399	6610	8560	10400	7470	5100	14900	8100	4370	7070	5790	6300	5700	13100	9600	13800	8270	4570	6440	7070	6320	9090	2400	5130	6290	9850	7760	7740	8270	8380	Positive	181.042	6.46	3,4-dihydroxycinnamic acid
AmM0649	27400	56600	23500	35300	25100	33500	54100	43100	36800	35400	41000	36500	52900	72800	92200	37300	43400	30800	38500	56400	73000	35400	52300	31300	60300	42800	42900	50200	48600	Negative	136.1	3.94	Anthranilate
AmM0698	5600	7720	5550	6700	4750	13200	9670	5150	12900	7740	5660	6460	11900	5530	8090	6540	5500	8580	8360	15000	6690	6810	9350	6290	16700	8300	9460	7330	7680	Negative	295.1	7.03	6-Ethoxy-3(4'-hydroxyphenyl)-4-methylcoumarin
AmM0248	5850	12900	17900	7460	3910	10000	16600	11100	8540	11300	10900	11500	15300	15800	17000	5440	10300	8440	15200	32200	14800	22400	14100	37400	13100	12500	10200	9740	9710	Positive	577.1	2.77	procyanidin A
AmM0251	2430	8650	8630	3850	2070	5510	18900	8330	4070	4300	3600	3660	14900	18100	19900	4080	9580	6100	14900	35200	14800	24500	22200	51600	12300	11900	9020	9220	9030	Positive	579.1	2.8	Procyanidin B3
AmM0255	6620	11900	16700	10900	3310	15600	22400	12300	12600	10500	10200	13600	15600	12600	17200	6290	13600	9300	13800	28600	14300	18600	13400	28200	11500	9770	12000	13200	9520	Positive	579.2	2.85	Procyanidin B1
AmM0274	21300	26700	29200	21300	10100	27500	45600	25900	21900	19700	23200	26900	24000	27800	38400	16200	27400	28800	36000	71100	29800	43600	28600	60000	23600	19100	17600	20500	18300	Positive	579.1	3.08	Procyanidin B2
AmM0203	95400	108000	68800	146000	104000	62300	174000	81100	62000	163000	108000	132000	22500	39300	108000	144000	140000	98100	110000	89300	62300	104000	106000	104000	52800	62500	71700	79600	79300	Positive	355.1	2.21	1-O-caffeoylquinic acid
AmM0243	17600	37300	36900	15700	23300	33500	32800	44100	25000	52700	27400	22600	26600	52000	137000	26200	24500	15400	27000	57700	69700	18200	27400	55600	23900	28700	32700	29300	30500	Positive	355.095	2.69	Chlorogenic acid
AmM0270	8990	5780	6060	9220	7970	8130	9240	8960	12300	9860	12300	9600	3300	1990	2650	8280	9190	9770	10200	9660	5110	6520	4310	7330	4850	8930	5640	6990	8960	Positive	399	3.07	Sinapoyl quinic acid
AmM0286	20100	22800	30000	20600	16800	19400	14500	12200	14100	11600	10200	9110	10500	13600	58500	40900	33500	13800	38400	18400	61600	9000	9480	22000	10600	14700	19900	18700	20800	Positive	337.09	3.25	Caffeoyl shikimic acid
AmM0300	1340000	1290000	779000	1330000	15300	1010000	1510000	9740	1460000	1590000	2070000	1450000	1630000	4430	1810000	2920000	1160000	1050000	972000	1290000	2430000	1250000	2220000	1090000	1070000	1490000	1230000	1370000	1480000	Positive	369.1	3.47	1-O-feruloyl quinic acid
AmM0313	21100	34800	36500	28900	22700	33600	23000	26800	17300	18000	11700	9400	35400	38600	62800	67100	59000	32600	73300	58100	190000	29200	43000	60100	37900	42400	38200	41100	38800	Positive	321.1	3.68	5-O-p-coumaroyl shikimic acid
AmM0580	15300	12600	8200	13600	14700	8820	9530	12800	8410	10300	11000	11900	6670	9820	9640	11200	12100	10700	21900	12600	16200	5880	8320	7740	10300	9440	9710	11200	10300	Negative	481.1	2.6	5-O-p-coumaroyl shikimic acid O-hexoside
AmM0601	7080	13600	10300	2870	4990	5250	8160	8490	4550	3800	6960	4210	8180	9370	8780	4060	6900	3720	7480	14300	10900	6780	4180	3140	9130	8580	7340	8780	9380	Negative	481.1	3.09	3-O-p-coumaroyl shikimic acid O-hexoside
AmM0614	36800	31700	27000	56900	64700	112000	65700	42200	76100	118000	99800	99500	56600	59400	85200	91900	84300	111000	49400	54900	30100	69300	63900	54000	266000	114000	101000	84000	82100	Negative	337	3.43	Coumaroylquinic acid
AmM0615	41900	40200	31500	61700	67300	124000	79100	54000	83400	136000	111000	123000	63800	77800	89200	105000	82800	124000	53100	61700	35100	80300	82200	64100	230000	117000	117000	96100	102000	Negative	337.1	3.44	3-O-p-coumaroyl quinic acid
AmM0618	5320	5890	3940	7070	7550	19900	5430	5370	5000	7630	6920	4170	5720	4670	11100	10400	4540	12300	5470	14800	10300	11800	14000	10700	32100	11300	11800	10700	8110	Negative	367	3.54	4-O-Feruloylquinic acid
AmM0429	807000	1060000	276000	1370000	2760000	1040000	773000	4830000	962000	704000	947000	1100000	1010000	5730000	1250000	1130000	244000	1090000	710000	824000	859000	800000	919000	1210000	1410000	1890000	1750000	1640000	1670000	Positive	415.1	7.99	Diosgenin
AmM0005	1400000	1740000	1940000	1670000	1770000	2220000	1680000	1630000	2090000	1910000	2190000	1240000	1480000	2000000	1770000	1810000	1570000	1710000	1850000	1450000	1730000	1880000	2230000	1860000	2820000	2620000	2050000	2280000	1760000	Positive	203.1	0.57	N-Acetyltryptamine
AmM0029	9610	13300	18600	15800	21500	9800	10400	12400	17900	15800	18300	12200	11400	15000	20800	6170	20200	12500	12800	6530	7950	9570	14600	15500	17900	21200	16500	15800	14000	Positive	265.1	0.69	N-Benzoyltryptamine
AmM0085	35800	32900	41800	38500	58200	51200	31300	29900	48400	52700	32600	23200	53600	43900	47800	77500	90000	100000	60600	30800	184000	143000	157000	191000	56900	54600	65000	56000	59700	Positive	219.3	0.83	5-Methoxy-N,N-dimethyltryptamine
AmM0157	4690000	3340000	5640000	3070000	3770000	5460000	3390000	3800000	6770000	3410000	4090000	2500000	4850000	3200000	2040000	8220000	4740000	4830000	2650000	2530000	3450000	3450000	2970000	5640000	4810000	4750000	4150000	4250000	4010000	Positive	152	1.41	N-methyltyramine
AmM0213	6130	6170	3660	13600	12700	6520	7810	7310	2890	8990	8130	9210	4790	9010	3920	26100	29700	16400	19100	10500	7260	27800	28100	21200	8340	10300	9710	10800	9000	Positive	323	2.34	Coumaroyl serotonin
AmM0233	165000	91500	114000	111000	126000	90900	282000	162000	279000	296000	263000	244000	629000	228000	167000	523000	236000	305000	209000	166000	298000	180000	214000	126000	255000	250000	219000	220000	224000	Positive	161.2	2.55	Tryptamine
AmM0269	332000	251000	216000	242000	347000	239000	318000	323000	315000	324000	281000	280000	369000	324000	242000	384000	314000	367000	322000	251000	257000	329000	215000	308000	341000	310000	306000	298000	300000	Positive	219	3.06	N-Acetyl-5-hydroxytryptamine
AmM0356	186000	234000	197000	105000	111000	155000	231000	180000	189000	142000	126000	134000	180000	157000	177000	237000	261000	197000	175000	253000	193000	575000	532000	599000	220000	221000	241000	228000	241000	Positive	233	4.35	Melatonin
AmM0379	7270	6370	6030	6260	5880	8280	4530	4320	9100	3510	2550	2960	4680	3740	3270	2820	2180	5070	2940	3450	10500	3610	3580	6380	5550	4770	6160	6570	6020	Positive	242	5.16	Benzoyltyramine
AmM0390	24200	38300	28100	5940	32100	45300	108000	441000	724000	6330	22700	4550	58100	24400	17300	14600	82600	155000	29800	44100	3370000	143000	185000	213000	220000	224000	234000	232000	250000	Positive	268	5.87	Cinnamoyl tyramine
AmM0011	507000	371000	513000	342000	376000	802000	376000	357000	692000	367000	573000	464000	2100000	1070000	780000	764000	589000	844000	433000	467000	1530000	678000	617000	658000	1030000	671000	613000	628000	659000	Positive	177	0.59	L-Ascorbic Acid
AmM0067	16400	15500	9170	11300	16000	15800	10800	14700	17700	8030	11800	12700	33000	18100	16800	17700	17600	26300	35900	24700	52000	50000	53600	41600	21500	21400	22200	26600	23700	Positive	265.1	0.79	Thiamine
AmM0110	19200	58300	46200	9180	18100	30300	21500	21800	35500	34400	32200	15300	252000	321000	358000	58400	45800	40900	19800	41000	616000	176000	234000	264000	90900	102000	109000	111000	126000	Positive	332.1	1.18	Pyridoxine O-glucoside
AmM0174	14700	232000	283000	19400	20000	156000	85000	95300	60300	48000	22200	8300	191000	213000	412000	56100	7340	10800	18900	203000	286000	117000	125000	280000	160000	131000	112000	109000	129000	Positive	184.05	1.66	4-Pyridoxic acid
AmM0198	25000	18800	17000	11400	20700	18100	15800	13400	39800	14600	13300	11600	13600	15400	7390	17500	15100	16000	16400	12200	12600	15300	17900	30800	16200	15000	18300	18100	19000	Positive	345.1	2.12	Thiamine monophosphate
AmM0205	3360000	2100000	2320000	3040000	3270000	2300000	3390000	2900000	2820000	2730000	2640000	2960000	1990000	2110000	1720000	1660000	1870000	2120000	3570000	2340000	2920000	3060000	2950000	2860000	2940000	2580000	2660000	2670000	2710000	Positive	220.2	2.22	D-Pantothenic acid
AmM0214	3610000	3850000	3140000	3890000	3640000	4100000	3390000	3520000	3420000	3660000	3630000	4510000	2700000	2800000	2500000	4220000	4220000	4560000	4390000	3500000	2880000	3810000	3660000	3310000	3630000	3520000	3430000	3630000	3600000	Positive	474.2	2.34	10-Formyl-THF
AmM0277	9830000	7290000	7800000	9460000	8650000	6110000	8660000	9210000	8010000	9160000	7070000	9570000	3260000	4920000	1830000	9700000	10000000	9260000	9850000	7490000	4590000	13900000	12300000	12900000	5460000	6080000	6510000	6850000	7000000	Positive	377.2	3.12	Vitamin B2
AmM0283	383000	264000	350000	124000	168000	196000	251000	403000	449000	108000	125000	119000	376000	614000	199000	343000	443000	396000	444000	538000	464000	2320000	2010000	2110000	615000	536000	541000	551000	634000	Positive	245.09	3.21	Biotin
AmM0431	15100	36600	35900	19300	28400	120000	21200	10700	28300	27700	15000	36000	20600	13700	92600	32900	23900	36700	21700	58200	58500	26600	31300	43800	32800	31200	30000	30200	30100	Positive	213.2	8.08	Cucurbic acid
AmM0506	31900	19800	29300	14900	16700	18500	25100	25400	28200	21600	26200	14600	73500	38900	25600	45500	36000	38100	14600	18700	45700	28400	45600	41600	20500	34800	27700	29800	31300	Negative	247.1	0.86	Pyridoxamine 5'-phosphate
The chromatographic peak area represents the relative metabolite content.

## Sheet: Table S7
Table S7 Up-regulated DEMs at different time points.
12 h
Index	log2_FC(Cd/Ck)	Pvalue	FDR	Compounds	Class
AmM0360	0.203823	0.0249983	0.373188	4-Hydroxyquinoline	Alkaloids
AmM0357	0.172735	0.0225732	0.372425	Indole-3-carboxaldehyde	Alkaloids
AmM0288	1.00278	0.0426598	0.446408	Afzelechin	Flavonoids
AmM0435	1.28417	0.0221489	0.372425	Stearidonic Acid	Lipids
AmM0709	0.972888	0.04562	0.446933	9-HOTrE	Lipids
AmM0712	0.593375	0.0363032	0.437733	13-HODE	Lipids
AmM0442	0.846699	0.0128727	0.354054	LysoPC 18:3 (2n isomer)	Lipids
AmM0439	0.740445	0.00890051	0.314269	LysoPC 18:3	Lipids
AmM0443	0.290384	0.0111899	0.334098	LysoPC 16:0	Lipids
AmM0440	0.118126	0.00952331	0.314269	LysoPC 16:0 (2n isomer)	Lipids
AmM0401	0.584963	0.0494184	0.455792	2'-Deoxycytidine	Nucleotide and its derivates
AmM0562	0.533682	0.0238998	0.372425	2–furanoic acid	Organic acid and its derivatives
AmM0672	1.19076	0.0341296	0.42269	(+)-cis,trans-ABSCISIC ACID (S-ABA)	Organic acid and its derivatives
AmM0590	1.03643	0.019836	0.365798	Coumaric acid O-glucoside	Phenolic acids
AmM0262	1.23233	0.00735521	0.314269	Caffeine	Others
AmM0678	0.827913	0.00938954	0.314269	3-(5-Acetyl-2-furyl)-5-methoxy-2-benzofuran-1(3H)-one	Others
AmM0449	0.765656	0.0182065	0.365798	Polygodial	Others
AmM0019	0.670936	0.0427185	0.446408	2-Methylmercaptobenzothiazole	Others
AmM0368	0.667716	0.0198224	0.365798	(-)-10-Methoxyvincamedine N-oxide	Others
AmM0152	0.459213	0.0454625	0.446933	N-Salicyloyl-2-aminopropan-1,3-diol	Others
36 h
Index	log2_FC(Cd/Ck)	Pvalue	FDR	Compounds	Class
AmM0467	1.25014	0.00709108	0.261536	Nicotinic acid mono nucleotide	Alkaloids
AmM0585	0.672128	0.0193192	0.325297	(-)-Epigallocatechin	Flavonoids
AmM0566	0.511422	0.0140544	0.303867	(-)-gallatechin	Flavonoids
AmM0383	0.869102	0.00247279	0.134597	Tricin	Flavonoids
AmM0340	1.78677	0.0112411	0.303867	4-Hydroxy-2',3,4',6'-tetramethoxychalcone	Flavonoids
AmM0296	0.663309	0.0027907	0.134597	Rotenone	Flavonoids
AmM0720	0.300113	0.00862327	0.284568	Lauric acid (C12:0)	Lipids
AmM0345	0.832682	0.0203483	0.325297	2'-Deoxycytidine-5'-diphosphate	Nucleotide and its derivates
AmM0177	0.319309	0.0330633	0.399266	Xanthosine	Nucleotide and its derivates
AmM0401	0.279686	0.027091	0.372703	2'-Deoxycytidine	Nucleotide and its derivates
AmM0181	0.0542071	0.0462452	0.46025	Adenosine	Nucleotide and its derivates
AmM0672	1.14144	0.00110249	0.0909456	(+)-cis,trans-ABSCISIC ACID (S-ABA)	Organic acids and derivatives
AmM0381	0.343684	0.0414494	0.445416	trans-Cinnamic acid	Phenolic acids
AmM0614	0.786142	0.0193851	0.325297	p-Coumaroylquinic acid	Phenolic acids
AmM0615	0.773158	0.0118292	0.303867	3-O-p-coumaroyl quinic acid	Phenolic acids
AmM0499	0.798811	0.0334997	0.399266	Allantoin	Others
72 h
Index	log2_FC(Cd/Ck)	Pvalue	FDR	Compounds	Class
AmM0444	1.64739	0.000326965	0.0199359	Etamiphylline	Alkaloids
AmM0411	1.23146	0.0211434	0.110474	IAA-Val	Alkaloids
AmM0259	2.29287	0.00526809	0.057949	5-Hydroxyindole-3-acetic acid	Alkaloids
AmM0621	1.39331	0.00168662	0.0330473	IAA-Asp	Alkaloids
AmM0308	1.29719	0.0103001	0.0861088	Nicotinic Acid Methyl Ester（Methyl Nicotinate）	Alkaloids
AmM0121	1.01779	0.00254231	0.0426871	Nicotinic acid	Alkaloids
AmM0101	0.548485	0.0187131	0.108361	Nicotinic acid adenine dinucleotide	Alkaloids
AmM0167	0.545214	0.0184398	0.108208	Nicotinamide	Alkaloids
AmM0213	2.02662	0.0131424	0.0941831	Coumaroyl serotonin	Alkaloids
AmM0085	0.880504	0.00455489	0.0528873	5-Methoxy-N,N-dimethyltryptamine	Alkaloids
AmM0356	0.435245	0.0393727	0.161463	Melatonin	Alkaloids
AmM0127	4.17966	0.0270487	0.126943	γ-Glu-Cys	Amino acid and its derivatives
AmM0111	3.22316	0.000295454	0.0199359	Glutathione reduced form	Amino acid and its derivatives
AmM0343	1.63057	0.0093226	0.0811843	N-(3-Indolylacetyl)-L-alanine	Amino acid and its derivatives
AmM0662	1.31518	0.0271298	0.126943	3,5-Diiodo-tyrosine	Amino acid and its derivatives
AmM0226	0.933003	0.0393743	0.161463	N-(9H-Purin-6-ylcarbamoyl)threonine	Amino acid and its derivatives
AmM0192	0.806732	0.000419522	0.0202339	N-Acetylmethionine	Amino acid and its derivatives
AmM0293	0.657487	0.0140822	0.0954572	Phe-Phe	Amino acid and its derivatives
AmM0220	0.571082	0.00819206	0.0756066	Asp-phe	Amino acid and its derivatives
AmM0637	0.567685	0.0118751	0.0919221	Acetyl tryptophan	Amino acid and its derivatives
AmM0115	0.514137	0.0381639	0.159525	Phenylglycine	Amino acid and its derivatives
AmM0133	0.507553	0.0477565	0.185308	D-Pipecolinic acid	Amino acid and its derivatives
AmM0149	0.417058	0.0040783	0.0487941	Leu-pro	Amino acid and its derivatives
AmM0056	1.48067	0.0255904	0.124381	beta-Homothreonine	Amino acid and its derivatives
AmM0338	0.60944	0.0231499	0.117029	8-Methoxycoumarin	Coumarins and its derivatives
AmM0275	0.870789	0.0182223	0.108208	6-Hydroxymethylherniarin	Coumarins and its derivatives
AmM0257	1.29735	0.0248312	0.123133	Tri-glucoside	Carbohydrates
AmM0492	1.2437	0.00332172	0.0462826	L-Gulonic-γ-lactone	Carbohydrates
AmM0511	1.0512	0.0129623	0.0941831	2-Deoxyribose 1-phosphate	Carbohydrates
AmM0410	0.811733	0.00087862	0.024797	2-Propenyl (sinigrin)	Carbohydrates
AmM0239	1.54973	0.00657057	0.0675369	epicatechin gallate (ECG)	Flavonoids
AmM0383	2.23218	0.036522	0.155225	Tricin	Flavonoids
AmM0627	1.50924	0.0296896	0.136878	Myricetin 3-O-rhamnoside (Myricitrin)	Flavonoids
AmM0306	1.10608	0.00083816	0.024797	Luteolin O-hexosyl-O-pentoside	Flavonoids
AmM0324	0.477732	0.0184661	0.108208	Selgin 7-O-hexoside	Flavonoids
AmM0311	2.08016	0.000381549	0.0199359	Eriodictyol 7-O-glucoside	Flavonoids
AmM0340	2.0209	0.0397105	0.161679	4-Hydroxy-2',3,4',6'-tetramethoxychalcone	Flavonoids
AmM0288	1.14432	0.0205661	0.108361	Afzelechin	Flavonoids
AmM0088	1.03516	0.00205481	0.0378931	5-Methoxyflavanone	Flavonoids
AmM0298	0.362108	0.0394	0.161463	Quercetin O-hexoside	Flavonoids
AmM0435	2.41209	0.0025871	0.0426871	Stearidonic Acid	Lipids
AmM0709	2.09549	0.00037523	0.0199359	9-HOTrE	Lipids
AmM0453	1.74388	0.000842601	0.024797	9-Hydroxy-(10E,12Z,15Z)-octadecatrienoic acid	Lipids
AmM0718	1.70281	0.00140199	0.0325573	13-HpOTrE	Lipids
AmM0715	1.5603	0.00031904	0.0199359	12,13-EODE	Lipids
AmM0445	1.3582	9.21e-05	0.0195221	Punicic acid	Lipids
AmM0441	1.0744	0.00756719	0.0727134	γ-Linolenic Acid methyl ester	Lipids
AmM0438	0.611435	0.000813525	0.024797	14,15-Dehydrocrepenynic acid	Lipids
AmM0456	1.29961	0.0101661	0.0861088	LysoPC 18:0	Lipids
AmM0721	1.21601	0.0329434	0.144444	LysoPE 18:0	Lipids
AmM0719	0.983724	0.0302987	0.138666	LysoPE 18:0 (2n isomer)	Lipids
AmM0439	0.311296	0.0203777	0.108361	LysoPC 18:3	Lipids
AmM0124	2.02258	0.00686068	0.0684299	Hypoxanthine	Nucleotide and its derivates
AmM0093	1.85689	0.00825815	0.0756066	Adenosine 3'-monophosphate	Nucleotide and its derivates
AmM0137	1.78136	0.00137969	0.0325573	Guanosine 5'-monophosphate	Nucleotide and its derivates
AmM0119	1.5288	0.0169562	0.105263	Inosine 5'-monophosphate	Nucleotide and its derivates
AmM0228	1.017	0.000909618	0.024797	Threonyl carbamoyl adenosine	Nucleotide and its derivates
AmM0193	0.910322	0.00647642	0.0675369	Adenosine O-ribose	Nucleotide and its derivates
AmM0537	0.827615	0.0427722	0.169889	Uridine	Nucleotide and its derivates
AmM0177	0.775669	0.0233312	0.117029	Xanthosine	Nucleotide and its derivates
AmM0162	0.579157	0.0144028	0.0954572	Thymine	Nucleotide and its derivates
AmM0185	0.5532	0.0177646	0.10814	Guanine derivative	Nucleotide and its derivates
AmM0139	0.547368	0.0249408	0.123133	Guanine	Nucleotide and its derivates
AmM0502	1.55781	0.0204596	0.108361	Argininosuccinate	Organic acid and its derivatives
AmM0131	1.11229	0.00372294	0.0487941	2-Picolinic acid	Organic acid and its derivatives
AmM0234	1.06375	0.0157722	0.0998906	2,5-dihydroxy benzoic acid	Organic acid and its derivatives
AmM0638	0.825604	0.0037533	0.0487941	Tartronate	Organic acid and its derivatives
AmM0609	0.682352	0.0254691	0.124381	Phenylpyruvic acid	Organic acid and its derivatives
AmM0586	0.514745	0.0366401	0.155225	Phenyllactic acid-O-Hex	Organic acid and its derivatives
AmM0358	0.485011	0.0217632	0.11227	Benzoic acid	Organic acid and its derivatives
AmM0337	0.658719	0.0112777	0.0888622	Ferulic acid	Phenolic acids
AmM0287	0.289991	0.0196045	0.108361	Syringic acid	Phenolic acids
AmM0381	0.881642	0.0478787	0.185308	trans-Cinnamic acid	Phenolic acids
AmM0409	0.833972	0.00330165	0.0462826	1-O-b-D-glucopyranosyl sinapate	Phenolic acids
AmM0270	1.77852	0.000364224	0.0199359	Sinapoyl quinic acid	Phenolic acids
AmM0027	1.38666	0.0276671	0.128498	Spermidine	Phenolamides
AmM0241	0.776584	0.0153022	0.097903	Malonyl tyramine	Phenolamides
AmM0450	1.64278	0.00159728	0.0330473	Cryptotanshinone	Terpenoids
AmM0678	1.69564	4.48e-05	0.0195221	3-(5-Acetyl-2-furyl)-5-methoxy-2-benzofuran-1(3H)-one	Others
AmM0388	1.54485	0.00544451	0.058857	Vanillactic acid	Others
AmM0368	1.44929	0.00403099	0.0487941	(-)-10-Methoxyvincamedine N-oxide	Others
AmM0247	1.27173	0.0133689	0.0941831	5'-S-Methylthioadenosine	Others
AmM0363	1.2463	0.04869	0.187292	N,N-Didesvenlafaxine	Others
AmM0666	0.939939	0.00163613	0.0330473	E-3,4,5'-Trihydroxy-3'-glucopyranosylstilbene	Others
AmM0482	0.896394	0.0030145	0.0460999	O-Phosphorylethanolamine	Others
AmM0449	0.441293	0.00167171	0.0330473	Polygodial	Others
AmM0277	1.53262	0.00234068	0.0419316	Vitamin B2	Others
AmM0499	3.36532	0.00403298	0.0487941	Allantoin	Others
AmM0214	0.70044	0.000314943	0.0199359	10-Formyl-THF	Others
7 d
Index	log2_FC(case_mean/control_mean)	Pvalue	FDR	Compounds	Class
AmM0095	1.7565	0.0129197	0.202516	Pipecolate	Alkaloids
AmM0268	0.899102	0.0216542	0.230014	4beta-Hydroxy-11-O-(2'-pyrolylcarboxy)epilupinine	Alkaloids
AmM0356	1.45795	0.00029563	0.0463399	Melatonin	Alkaloids
AmM0213	1.06467	0.032844	0.257415	Coumaroyl serotonin	Alkaloids
AmM0127	2.61475	0.0204119	0.228541	γ-Glu-Cys	Amino acid and its derivatives
AmM0133	2.25079	0.00226811	0.0913784	D-Pipecolinic acid	Amino acid and its derivatives
AmM0637	1.64694	0.000923086	0.0662096	Acetyl tryptophan	Amino acid and its derivatives
AmM0293	1.09366	0.0493298	0.313144	Phe-Phe	Amino acid and its derivatives
AmM0118	0.680293	0.0249497	0.230014	L-Dopa	Amino acid and its derivatives
AmM0168	0.578281	0.0152031	0.212547	6-Fluoro-DL-tryptophan	Amino acid and its derivatives
AmM0182	0.547778	0.0235214	0.230014	N-Glycyl-L-leucine	Amino acid and its derivatives
AmM0108	2.17698	0.000950377	0.0662096	L-Pyroglutamic acid	Amino acid and its derivatives
AmM0056	0.342023	0.0447555	0.301738	beta-Homothreonine	Amino acid and its derivatives
AmM0511	1.33403	0.00180611	0.0913784	2-Deoxyribose 1-phosphate	Carbohydrates
AmM0497	0.962094	0.00771624	0.156067	D-(-)-Ribose	Carbohydrates
AmM0239	0.796901	0.00503505	0.121864	epigallate catechin(EGC)	Flavonoids
AmM0625	1.12782	0.0308528	0.25359	Tricin O-sinapic acid	Flavonoids
AmM0359	0.977759	0.0122982	0.197717	Tricin O-gluconic-O-hexoside	Flavonoids
AmM0256	0.945062	0.0203254	0.228541	Oenin	Flavonoids
AmM0311	1.32077	0.0144571	0.212547	Eriodictyol 7-O-glucoside	Flavonoids
AmM0088	0.714246	0.000392515	0.0492214	5-Methoxyflavanone	Flavonoids
AmM0435	1.05692	0.00321307	0.0959331	Stearidonic Acid	Lipids
AmM0709	0.790172	0.0246851	0.230014	9-HOTrE	Lipids
AmM0517	1.3372	0.0153645	0.212547	Cytidylic acid	Nucleotide and its derivates
AmM0137	1.20694	0.0185698	0.219685	Guanosine 5'-monophosphate	Nucleotide and its derivates
AmM0066	1.19862	0.0107636	0.182113	β-Nicotinamide mononucleotide	Nucleotide and its derivates
AmM0106	1.10486	0.00572362	0.132915	xanthine	Nucleotide and its derivates
AmM0124	0.900845	0.0152021	0.212547	Hypoxanthine	Nucleotide and its derivates
AmM0193	0.68142	0.0168082	0.219557	Adenosine O-ribose	Nucleotide and its derivates
AmM0560	2.53877	0.0228833	0.230014	Cysteic acid O-Hexoside	Organic acid and its derivatives
AmM0096	1.81719	0.0110372	0.182113	DL-Pipecolinic acid	Organic acid and its derivatives
AmM0513	1.5033	0.00927391	0.171022	L-(+)-Lactic acid	Organic acid and its derivatives
AmM0097	1.36167	0.00110572	0.0693288	Phosphoric acid	Organic acid and its derivatives
AmM0473	1.17525	0.00964519	0.172787	4-Hydroxy-3-methoxymandelate	Organic acid and its derivatives
AmM0131	1.13647	0.0178956	0.219685	2-Picolinic acid	Organic acid and its derivatives
AmM0544	0.623971	0.0464032	0.309519	Glutaric acid	Organic acid and its derivatives
AmM0672	3.14256	0.00208666	0.0913784	(+)-cis,trans-ABSCISIC ACID (S-ABA)	Organic acid and its derivatives
AmM0320	1.26961	0.0346743	0.265132	p-Coumaric acid	Phenolic acids
AmM0555	1.36115	0.0362443	0.267355	Salicylic acid O-hexoside	Phenolic acids
AmM0273	0.62691	0.0391431	0.281927	trans-4-Hydroxy-3-methoxycinnamate	Phenolic acids
AmM0334	1.32143	0.0110284	0.182113	3,5-Dimethoxy-4-hydroxycinnamic acid	Phenolic acids
AmM0590	1.455	0.0221794	0.230014	Coumaric acid O-glucoside	Phenolic acids
AmM0211	1.95534	0.00663281	0.148528	N-p-coumaroyputrescine iso1	Phenolamides
AmM0415	2.35026	0.0288694	0.244609	Gibberellin A12	Terpenoids
AmM0377	1.13099	0.000214498	0.04483	8-Methoxypsoralen	Other polyphenols
AmM0361	1.44597	0.00301002	0.0943641	4-Methylumbelliferone	Other polyphenols
AmM0338	2.78181	5.01e-06	0.00314092	8-Methoxycoumarin	Other polyphenols
AmM0666	3.17057	0.000522478	0.0545989	E-3,4,5'-Trihydroxy-3'-glucopyranosylstilbene	Others
AmM0105	2.42891	0.00391837	0.111674	Carnitine	Others
AmM0363	1.3505	0.00505336	0.121864	N,N-Didesvenlafaxine	Others
AmM0499	1.3174	0.00473358	0.121864	Allantoin	Others
AmM0482	1.01402	0.0042318	0.115363	O-Phosphorylethanolamine	Others
AmM0272	0.803208	0.000867042	0.0662096	5-methoxyindole-3-carbaldehyde	Others
AmM0283	2.15499	6.42e-05	0.0201153	Biotin	Others
AmM0277	0.834263	0.0228159	0.230014	Vitamin B2	Others

## Sheet: Table S8
Table S8 Pearson correlation analysis of DEGs and DEMs. It displyed the relationships that met the Pearson Correlation Coefficient (PCC) ≥0.8 or ≤-0.8.
Transcript	Metabolite	cor	p_value
Unigene0072297	AmM0004	0.941934	6.65595e-12
Unigene0062423	AmM0004	0.934747	2.32285e-11
Unigene0057071	AmM0004	0.934389	2.46245e-11
Unigene0064041	AmM0004	0.927937	6.70291e-11
Unigene0019519	AmM0004	0.925056	1.01768e-10
Unigene0015327	AmM0004	0.922757	1.40349e-10
Unigene0010735	AmM0004	0.921604	1.64301e-10
Unigene0004646	AmM0004	0.920394	1.93329e-10
Unigene0016050	AmM0004	0.920005	2.03603e-10
Unigene0003282	AmM0004	0.919195	2.26595e-10
Unigene0058603	AmM0004	0.919184	2.26919e-10
Unigene0012701	AmM0004	0.918727	2.40922e-10
Unigene0003423	AmM0004	0.918339	2.53402e-10
Unigene0031105	AmM0004	0.918338	2.53438e-10
Unigene0020398	AmM0004	0.918106	2.61201e-10
Unigene0033207	AmM0004	0.917892	2.68511e-10
Unigene0027571	AmM0004	0.917781	2.72412e-10
Unigene0005777	AmM0004	0.917682	2.7591e-10
Unigene0003651	AmM0004	0.917379	2.86854e-10
Unigene0000435	AmM0004	0.916188	3.3388e-10
Unigene0071624	AmM0004	0.914534	4.10709e-10
Unigene0020095	AmM0004	0.913861	4.46278e-10
Unigene0020637	AmM0004	0.913408	4.7178e-10
Unigene0003868	AmM0004	0.912379	5.34654e-10
Unigene0009885	AmM0004	0.911674	5.81906e-10
Unigene0064272	AmM0004	0.911391	6.01958e-10
Unigene0066203	AmM0004	0.91133	6.06383e-10
Unigene0005873	AmM0004	0.910429	6.74748e-10
Unigene0073077	AmM0004	0.910089	7.024e-10
Unigene0062813	AmM0004	0.908427	8.52362e-10
Unigene0002738	AmM0004	0.908371	8.57838e-10
Unigene0016226	AmM0004	0.907855	9.10307e-10
Unigene0003630	AmM0004	0.907753	9.20962e-10
Unigene0006217	AmM0004	0.907558	9.41789e-10
Unigene0012542	AmM0004	0.907346	9.64869e-10
Unigene0003407	AmM0004	0.907159	9.85596e-10
Unigene0025671	AmM0004	0.907127	9.89197e-10
Unigene0036327	AmM0004	0.907106	9.91579e-10
Unigene0019791	AmM0004	0.906866	1.01889e-09
Unigene0038253	AmM0004	0.906552	1.05577e-09
Unigene0016608	AmM0004	0.906338	1.08153e-09
Unigene0001381	AmM0004	0.906144	1.1054e-09
Unigene0009084	AmM0004	0.904621	1.30999e-09
Unigene0001518	AmM0004	0.904519	1.32486e-09
Unigene0018169	AmM0004	0.904422	1.33913e-09
Unigene0003752	AmM0004	0.904025	1.39898e-09
Unigene0013189	AmM0004	0.904018	1.40003e-09
Unigene0034410	AmM0004	0.903552	1.47338e-09
Unigene0002982	AmM0004	0.903485	1.48417e-09
Unigene0058521	AmM0004	0.903209	1.5295e-09
Unigene0005535	AmM0004	0.903194	1.53195e-09
Unigene0069760	AmM0004	0.903062	1.55419e-09
Unigene0004101	AmM0004	0.902756	1.60654e-09
Unigene0022122	AmM0004	0.902584	1.63676e-09
Unigene0002401	AmM0004	0.90157	1.82531e-09
Unigene0041061	AmM0004	0.900909	1.9586e-09
Unigene0013779	AmM0004	0.900652	2.01266e-09
Unigene0001029	AmM0004	0.900546	2.03559e-09
Unigene0004249	AmM0004	0.900357	2.07657e-09
Unigene0061089	AmM0004	0.900236	2.10322e-09
Unigene0055358	AmM0004	0.900108	2.13176e-09
Unigene0015730	AmM0004	0.900102	2.13318e-09
Unigene0026310	AmM0004	0.899676	2.2308e-09
Unigene0005946	AmM0004	0.899169	2.35242e-09
Unigene0015429	AmM0004	0.899084	2.37316e-09
Unigene0053665	AmM0004	0.898653	2.48196e-09
Unigene0005663	AmM0004	0.898582	2.50033e-09
Unigene0025977	AmM0004	0.898343	2.5629e-09
Unigene0053807	AmM0004	0.898117	2.62362e-09
Unigene0000365	AmM0004	0.897731	2.72998e-09
Unigene0037997	AmM0004	0.897705	2.73734e-09
Unigene0014210	AmM0004	0.89763	2.75848e-09
Unigene0052930	AmM0004	0.897513	2.79165e-09
Unigene0016285	AmM0004	0.89748	2.80107e-09
Unigene0004616	AmM0004	0.896719	3.02748e-09
Unigene0022788	AmM0004	0.896591	3.06702e-09
Unigene0016009	AmM0004	0.896568	3.07436e-09
Unigene0025905	AmM0004	0.896215	3.18649e-09
Unigene0003418	AmM0004	0.896071	3.23319e-09
Unigene0009506	AmM0004	0.89592	3.28279e-09
Unigene0035446	AmM0004	0.895878	3.29654e-09
Unigene0001351	AmM0004	0.895582	3.39651e-09
Unigene0025721	AmM0004	0.895552	3.40655e-09
Unigene0001514	AmM0004	0.895477	3.43237e-09
Unigene0007587	AmM0004	0.89535	3.47633e-09
Unigene0023580	AmM0004	0.895347	3.47747e-09
Unigene0004560	AmM0004	0.895187	3.53361e-09
Unigene0000750	AmM0004	0.89505	3.58271e-09
Unigene0021046	AmM0004	0.894819	3.66607e-09
Unigene0001716	AmM0004	0.89448	3.79216e-09
Unigene0020348	AmM0004	0.894377	3.83106e-09
Unigene0003302	AmM0004	0.894327	3.85e-09
Unigene0003834	AmM0004	0.894007	3.97443e-09
Unigene0002256	AmM0004	0.893869	4.02897e-09
Unigene0034411	AmM0004	0.893656	4.11455e-09
Unigene0020357	AmM0004	0.893645	4.11906e-09
Unigene0000534	AmM0004	0.893502	4.17764e-09
Unigene0067535	AmM0004	0.893226	4.29233e-09
Unigene0056833	AmM0004	0.893219	4.29539e-09
Unigene0067228	AmM0004	0.893121	4.33698e-09
Unigene0001698	AmM0004	0.893101	4.34546e-09
Unigene0002798	AmM0004	0.892726	4.50815e-09
Unigene0008126	AmM0004	0.89271	4.51513e-09
Unigene0012518	AmM0004	0.89269	4.5238e-09
Unigene0021449	AmM0004	0.892677	4.52949e-09
Unigene0059708	AmM0004	0.892492	4.61214e-09
Unigene0019204	AmM0004	0.892406	4.65073e-09
Unigene0064304	AmM0004	0.89216	4.76349e-09
Unigene0067298	AmM0004	0.891967	4.85351e-09
Unigene0025877	AmM0004	0.891964	4.8551e-09
Unigene0001636	AmM0004	0.891827	4.92014e-09
Unigene0014521	AmM0004	0.891816	4.92543e-09
Unigene0065551	AmM0004	0.891721	4.97089e-09
Unigene0037262	AmM0004	0.891599	5.02982e-09
Unigene0024296	AmM0004	0.891292	5.18093e-09
Unigene0054017	AmM0004	0.891258	5.19799e-09
Unigene0067489	AmM0004	0.89105	5.30322e-09
Unigene0006797	AmM0004	0.891009	5.32428e-09
Unigene0017753	AmM0004	0.890992	5.33289e-09
Unigene0033138	AmM0004	0.890986	5.33594e-09
Unigene0025140	AmM0004	0.890849	5.40676e-09
Unigene0000634	AmM0004	0.890657	5.50711e-09
Unigene0020237	AmM0004	0.890503	5.58885e-09
Unigene0010683	AmM0004	0.890365	5.66281e-09
Unigene0037516	AmM0004	0.889995	5.86665e-09
Unigene0017587	AmM0004	0.88994	5.89747e-09
Unigene0070930	AmM0004	0.889864	5.93993e-09
Unigene0053833	AmM0004	0.889763	5.99738e-09
Unigene0017999	AmM0004	0.889667	6.05235e-09
Unigene0010722	AmM0004	0.889493	6.15283e-09
Unigene0063395	AmM0004	0.889464	6.16951e-09
Unigene0013173	AmM0004	0.889345	6.23955e-09
Unigene0013877	AmM0004	0.889079	6.39832e-09
Unigene0006121	AmM0004	0.88897	6.46466e-09
Unigene0025232	AmM0004	0.888926	6.49168e-09
Unigene0025117	AmM0004	0.888576	6.70892e-09
Unigene0001081	AmM0004	0.888377	6.83501e-09
Unigene0002574	AmM0004	0.888293	6.88885e-09
Unigene0073097	AmM0004	0.888282	6.89617e-09
Unigene0015611	AmM0004	0.888178	6.96384e-09
Unigene0071703	AmM0004	0.888148	6.98303e-09
Unigene0001547	AmM0004	0.888019	7.06803e-09
Unigene0056467	AmM0004	0.887963	7.10509e-09
Unigene0004300	AmM0004	0.887837	7.18932e-09
Unigene0021452	AmM0004	0.887807	7.20927e-09
Unigene0007260	AmM0004	0.887524	7.40192e-09
Unigene0027817	AmM0004	0.887523	7.40221e-09
Unigene0028310	AmM0004	0.887498	7.41959e-09
Unigene0019735	AmM0004	0.887468	7.44065e-09
Unigene0013237	AmM0004	0.887458	7.4476e-09
Unigene0022167	AmM0004	0.887346	7.52493e-09
Unigene0009444	AmM0004	0.887336	7.53213e-09
Unigene0055493	AmM0004	0.887201	7.62722e-09
Unigene0002521	AmM0004	0.887186	7.63749e-09
Unigene0015845	AmM0004	0.88715	7.66305e-09
Unigene0011162	AmM0004	0.887085	7.70954e-09
Unigene0014185	AmM0004	0.887074	7.71708e-09
Unigene0066782	AmM0004	0.887074	7.71753e-09
Unigene0067544	AmM0004	0.887068	7.7215e-09
Unigene0015941	AmM0004	0.886977	7.78721e-09
Unigene0001741	AmM0004	0.8869	7.84238e-09
Unigene0060881	AmM0004	0.886859	7.87239e-09
Unigene0016418	AmM0004	0.886759	7.94506e-09
Unigene0004590	AmM0004	0.886696	7.99183e-09
Unigene0004186	AmM0004	0.886575	8.08135e-09
Unigene0060888	AmM0004	0.886222	8.34782e-09
Unigene0009277	AmM0004	0.886195	8.36901e-09
Unigene0012104	AmM0004	0.885884	8.61118e-09
Unigene0025735	AmM0004	0.885788	8.68703e-09
Unigene0062396	AmM0004	0.885784	8.69006e-09
Unigene0024346	AmM0004	0.88578	8.69335e-09
Unigene0020627	AmM0004	0.885717	8.74387e-09
Unigene0003744	AmM0004	0.885708	8.75084e-09
Unigene0069974	AmM0004	0.885596	8.8411e-09
Unigene0018083	AmM0004	0.885583	8.85099e-09
Unigene0001841	AmM0004	0.885471	8.94194e-09
Unigene0022644	AmM0004	0.88543	8.976e-09
Unigene0002984	AmM0004	0.885425	8.9796e-09
Unigene0025687	AmM0004	0.885423	8.98146e-09
Unigene0064110	AmM0004	0.885336	9.05314e-09
Unigene0011788	AmM0004	0.885242	9.13082e-09
Unigene0017962	AmM0004	0.885142	9.21419e-09
Unigene0013119	AmM0004	0.885112	9.23986e-09
Unigene0013891	AmM0004	0.885093	9.25541e-09
Unigene0020482	AmM0004	0.885078	9.26832e-09
Unigene0003345	AmM0004	0.885071	9.27387e-09
Unigene0025978	AmM0004	0.88501	9.3256e-09
Unigene0012119	AmM0004	0.88498	9.35116e-09
Unigene0020077	AmM0004	0.88498	9.35141e-09
Unigene0033047	AmM0004	0.884954	9.37275e-09
Unigene0021454	AmM0004	0.88491	9.41085e-09
Unigene0047494	AmM0004	0.884827	9.48157e-09
Unigene0028968	AmM0004	0.884815	9.492e-09
Unigene0021559	AmM0004	0.884772	9.52898e-09
Unigene0052470	AmM0004	0.884752	9.54645e-09
Unigene0010962	AmM0004	0.884728	9.56733e-09
Unigene0043704	AmM0004	0.884697	9.59398e-09
Unigene0025979	AmM0004	0.884681	9.60792e-09
Unigene0003027	AmM0004	0.884565	9.70935e-09
Unigene0072910	AmM0004	0.884295	9.94897e-09
Unigene0025418	AmM0004	0.884154	1.00762e-08
Unigene0001647	AmM0004	0.884123	1.01046e-08
Unigene0015703	AmM0004	0.884118	1.01094e-08
Unigene0004021	AmM0004	0.884035	1.01855e-08
Unigene0010965	AmM0004	0.883991	1.02258e-08
Unigene0004279	AmM0004	0.883892	1.03173e-08
Unigene0058984	AmM0004	0.883812	1.03915e-08
Unigene0017896	AmM0004	0.883737	1.04616e-08
Unigene0000263	AmM0004	0.883712	1.04856e-08
Unigene0016156	AmM0004	0.883675	1.05197e-08
Unigene0020157	AmM0004	0.883655	1.05389e-08
Unigene0014013	AmM0004	0.883618	1.05737e-08
Unigene0061061	AmM0004	0.883607	1.05844e-08
Unigene0007170	AmM0004	0.883581	1.06093e-08
Unigene0064630	AmM0004	0.883471	1.07141e-08
Unigene0057457	AmM0004	0.883406	1.0777e-08
Unigene0004773	AmM0004	0.883361	1.08204e-08
Unigene0071357	AmM0004	0.883248	1.09304e-08
Unigene0034299	AmM0004	0.88323	1.09482e-08
Unigene0000481	AmM0004	0.883195	1.09822e-08
Unigene0056996	AmM0004	0.883129	1.10475e-08
Unigene0001590	AmM0004	0.883069	1.11067e-08
Unigene0054756	AmM0004	0.882976	1.11994e-08
Unigene0022223	AmM0004	0.882939	1.12356e-08
Unigene0004587	AmM0004	0.882936	1.12394e-08
Unigene0033103	AmM0004	0.882858	1.13175e-08
Unigene0003366	AmM0004	0.882823	1.13529e-08
Unigene0031103	AmM0004	0.882776	1.14003e-08
Unigene0008565	AmM0004	0.882708	1.14694e-08
Unigene0003524	AmM0004	0.88268	1.14985e-08
Unigene0036446	AmM0004	0.882664	1.15145e-08
Unigene0014874	AmM0004	0.882612	1.15683e-08
Unigene0066945	AmM0004	0.882539	1.16431e-08
Unigene0024541	AmM0004	0.88244	1.17461e-08
Unigene0003044	AmM0004	0.88221	1.19878e-08
Unigene0010898	AmM0004	0.882208	1.19898e-08
Unigene0015365	AmM0004	0.882206	1.19924e-08
Unigene0004963	AmM0004	0.882205	1.19929e-08
Unigene0065318	AmM0004	0.882135	1.20674e-08
Unigene0042125	AmM0004	0.882039	1.21702e-08
Unigene0032463	AmM0004	0.882037	1.21728e-08
Unigene0061001	AmM0004	0.88191	1.23103e-08
Unigene0065735	AmM0004	0.881903	1.23181e-08
Unigene0004066	AmM0004	0.881896	1.23253e-08
Unigene0000632	AmM0004	0.881874	1.23489e-08
Unigene0063364	AmM0004	0.881681	1.25617e-08
Unigene0030061	AmM0004	0.881639	1.2608e-08
Unigene0013325	AmM0004	0.881558	1.26978e-08
Unigene0017862	AmM0004	0.881544	1.2714e-08
Unigene0042098	AmM0004	0.881324	1.29622e-08
Unigene0026214	AmM0004	0.881143	1.31695e-08
Unigene0010127	AmM0004	0.881001	1.33351e-08
Unigene0009512	AmM0004	0.880994	1.33426e-08
Unigene0001891	AmM0004	0.880959	1.33844e-08
Unigene0023793	AmM0004	0.880931	1.34175e-08
Unigene0071634	AmM0004	0.880863	1.34974e-08
Unigene0003303	AmM0004	0.880783	1.35924e-08
Unigene0035461	AmM0004	0.880712	1.36769e-08
Unigene0008332	AmM0004	0.880664	1.37344e-08
Unigene0020531	AmM0004	0.880607	1.38024e-08
Unigene0003358	AmM0004	0.880571	1.38458e-08
Unigene0061771	AmM0004	0.880565	1.38528e-08
Unigene0029990	AmM0004	0.880505	1.39264e-08
Unigene0004725	AmM0004	0.880479	1.39575e-08
Unigene0010438	AmM0004	0.880469	1.39694e-08
Unigene0004116	AmM0004	0.880457	1.39843e-08
Unigene0026267	AmM0004	0.880424	1.40243e-08
Unigene0021244	AmM0004	0.880391	1.40645e-08
Unigene0068826	AmM0004	0.880366	1.40962e-08
Unigene0019894	AmM0004	0.880359	1.41044e-08
Unigene0026931	AmM0004	0.880354	1.411e-08
Unigene0019444	AmM0004	0.880299	1.41781e-08
Unigene0067568	AmM0004	0.880233	1.42603e-08
Unigene0003588	AmM0004	0.880226	1.4268e-08
Unigene0056263	AmM0004	0.880186	1.43178e-08
Unigene0021218	AmM0004	0.880103	1.44225e-08
Unigene0013219	AmM0004	0.880067	1.44674e-08
Unigene0023799	AmM0004	0.88001	1.45395e-08
Unigene0032617	AmM0004	0.880005	1.45447e-08
Unigene0003942	AmM0004	0.879993	1.45604e-08
Unigene0060116	AmM0004	0.879991	1.45633e-08
Unigene0001573	AmM0004	0.879974	1.45847e-08
Unigene0008629	AmM0004	0.879948	1.46168e-08
Unigene0068041	AmM0004	0.87993	1.46405e-08
Unigene0000025	AmM0004	0.879837	1.47589e-08
Unigene0071655	AmM0004	0.87983	1.47677e-08
Unigene0066932	AmM0004	0.879816	1.47857e-08
Unigene0002583	AmM0004	0.879601	1.50634e-08
Unigene0020159	AmM0004	0.879598	1.50671e-08
Unigene0027353	AmM0004	0.879556	1.51228e-08
Unigene0012693	AmM0004	0.879533	1.51531e-08
Unigene0001535	AmM0004	0.879478	1.52252e-08
Unigene0021043	AmM0004	0.879474	1.52306e-08
Unigene0011151	AmM0004	0.879418	1.53043e-08
Unigene0057919	AmM0004	0.879272	1.54976e-08
Unigene0060053	AmM0004	0.879012	1.5849e-08
Unigene0002112	AmM0004	0.878928	1.59636e-08
Unigene0011496	AmM0004	0.878845	1.60779e-08
Unigene0008914	AmM0004	0.878833	1.60945e-08
Unigene0032144	AmM0004	0.87882	1.61127e-08
Unigene0016921	AmM0004	0.878808	1.613e-08
Unigene0065650	AmM0004	0.878789	1.61567e-08
Unigene0018631	AmM0004	0.878781	1.61676e-08
Unigene0012930	AmM0004	0.878654	1.63449e-08
Unigene0020481	AmM0004	0.878383	1.6728e-08
Unigene0001778	AmM0004	0.878322	1.6816e-08
Unigene0025752	AmM0004	0.87832	1.68195e-08
Unigene0000149	AmM0004	0.87825	1.69198e-08
Unigene0002987	AmM0004	0.878009	1.72713e-08
Unigene0011203	AmM0004	0.877919	1.74052e-08
Unigene0020723	AmM0004	0.877833	1.75337e-08
Unigene0064338	AmM0004	0.877713	1.77129e-08
Unigene0027844	AmM0004	0.877701	1.77317e-08
Unigene0043357	AmM0004	0.877655	1.78014e-08
Unigene0031218	AmM0004	0.877424	1.81544e-08
Unigene0020099	AmM0004	0.877412	1.81722e-08
Unigene0030996	AmM0004	0.877347	1.82722e-08
Unigene0055668	AmM0004	0.877347	1.82725e-08
Unigene0053420	AmM0004	0.877342	1.828e-08
Unigene0001885	AmM0004	0.877342	1.828e-08
Unigene0020893	AmM0004	0.877308	1.83341e-08
Unigene0010450	AmM0004	0.877267	1.83978e-08
Unigene0031992	AmM0004	0.877253	1.84197e-08
Unigene0025804	AmM0004	0.87724	1.84398e-08
Unigene0025856	AmM0004	0.877156	1.85713e-08
Unigene0000181	AmM0004	0.877079	1.86926e-08
Unigene0003050	AmM0004	0.876949	1.88987e-08
Unigene0026562	AmM0004	0.87694	1.89136e-08
Unigene0000609	AmM0004	0.876915	1.89541e-08
Unigene0017078	AmM0004	0.876784	1.91651e-08
Unigene0044251	AmM0004	0.876739	1.92383e-08
Unigene0052846	AmM0004	0.876727	1.92577e-08
Unigene0036994	AmM0004	0.876667	1.93541e-08
Unigene0061483	AmM0004	0.876617	1.94363e-08
Unigene0008161	AmM0004	0.876596	1.94711e-08
Unigene0033427	AmM0004	0.876554	1.95407e-08
Unigene0016496	AmM0004	0.87651	1.96132e-08
Unigene0000139	AmM0004	0.876489	1.96473e-08
Unigene0003315	AmM0004	0.876485	1.96547e-08
Unigene0003644	AmM0004	0.876438	1.97313e-08
Unigene0018718	AmM0004	0.876411	1.97776e-08
Unigene0000762	AmM0004	0.876403	1.97908e-08
Unigene0004125	AmM0004	0.876342	1.98915e-08
Unigene0037531	AmM0004	0.876319	1.99299e-08
Unigene0065834	AmM0004	0.876301	1.99602e-08
Unigene0064928	AmM0004	0.876203	2.01261e-08
Unigene0031217	AmM0004	0.876169	2.01832e-08
Unigene0011333	AmM0004	0.876164	2.01922e-08
Unigene0025688	AmM0004	0.876132	2.02463e-08
Unigene0008247	AmM0004	0.876009	2.04558e-08
Unigene0026903	AmM0004	0.875966	2.05295e-08
Unigene0018440	AmM0004	0.875897	2.06496e-08
Unigene0068001	AmM0004	0.875807	2.08062e-08
Unigene0027308	AmM0004	0.875369	2.15808e-08
Unigene0001124	AmM0004	0.875347	2.16204e-08
Unigene0039526	AmM0004	0.875319	2.16711e-08
Unigene0002125	AmM0004	0.875225	2.18421e-08
Unigene0029633	AmM0004	0.875151	2.19776e-08
Unigene0038739	AmM0004	0.875088	2.20934e-08
Unigene0051648	AmM0004	0.875003	2.22497e-08
Unigene0024100	AmM0004	0.874989	2.22745e-08
Unigene0020638	AmM0004	0.874942	2.23623e-08
Unigene0001592	AmM0004	0.874919	2.24055e-08
Unigene0025938	AmM0004	0.874884	2.24704e-08
Unigene0071182	AmM0004	0.874857	2.25214e-08
Unigene0035615	AmM0004	0.874801	2.26249e-08
Unigene0052778	AmM0004	0.874783	2.2659e-08
Unigene0066096	AmM0004	0.87478	2.26661e-08
Unigene0009226	AmM0004	0.874744	2.27336e-08
Unigene0068197	AmM0004	0.874744	2.27337e-08
Unigene0031705	AmM0004	0.874726	2.27679e-08
Unigene0002685	AmM0004	0.87465	2.29115e-08
Unigene0012541	AmM0004	0.874388	2.3413e-08
Unigene0057697	AmM0004	0.874239	2.37033e-08
Unigene0020554	AmM0004	0.874033	2.41103e-08
Unigene0017079	AmM0004	0.873948	2.4279e-08
Unigene0067204	AmM0004	0.873896	2.43842e-08
Unigene0022441	AmM0004	0.873877	2.44218e-08
Unigene0021834	AmM0004	0.873862	2.44531e-08
Unigene0029654	AmM0004	0.873782	2.4615e-08
Unigene0069288	AmM0004	0.873684	2.48143e-08
Unigene0035486	AmM0004	0.873597	2.49919e-08
Unigene0000749	AmM0004	0.873365	2.54722e-08
Unigene0031704	AmM0004	0.873214	2.579e-08
Unigene0022743	AmM0004	0.873161	2.59009e-08
Unigene0039495	AmM0004	0.873138	2.5951e-08
Unigene0015837	AmM0004	0.873074	2.60872e-08
Unigene0022926	AmM0004	0.873054	2.61288e-08
Unigene0028010	AmM0004	0.873006	2.62314e-08
Unigene0059668	AmM0004	0.87291	2.64382e-08
Unigene0025906	AmM0004	0.87289	2.6482e-08
Unigene0043198	AmM0004	0.872836	2.65999e-08
Unigene0039493	AmM0004	0.872814	2.66473e-08
Unigene0000583	AmM0004	0.872738	2.68129e-08
Unigene0004375	AmM0004	0.872622	2.70668e-08
Unigene0030062	AmM0004	0.87262	2.70723e-08
Unigene0010367	AmM0004	0.872597	2.71236e-08
Unigene0017995	AmM0004	0.872593	2.71313e-08
Unigene0023630	AmM0004	0.872549	2.72301e-08
Unigene0019052	AmM0004	0.872515	2.73037e-08
Unigene0016945	AmM0004	0.872434	2.74842e-08
Unigene0028761	AmM0004	0.872311	2.77627e-08
Unigene0066569	AmM0004	0.872305	2.77762e-08
Unigene0053976	AmM0004	0.872117	2.82034e-08
Unigene0054911	AmM0004	0.872014	2.84395e-08
Unigene0002536	AmM0004	0.871949	2.85904e-08
Unigene0057318	AmM0004	0.871822	2.88842e-08
Unigene0024623	AmM0004	0.871815	2.89019e-08
Unigene0027929	AmM0004	0.871641	2.93121e-08
Unigene0057796	AmM0004	0.871594	2.94217e-08
Unigene0009086	AmM0004	0.871548	2.95327e-08
Unigene0016589	AmM0004	0.871546	2.95378e-08
Unigene0014089	AmM0004	0.871526	2.9586e-08
Unigene0005397	AmM0004	0.871495	2.96582e-08
Unigene0025784	AmM0004	0.871381	2.99327e-08
Unigene0018576	AmM0004	0.871282	3.01732e-08
Unigene0067144	AmM0004	0.871107	3.06014e-08
Unigene0027689	AmM0004	0.871103	3.06114e-08
Unigene0025953	AmM0004	0.871048	3.07466e-08
Unigene0036291	AmM0004	0.870937	3.10223e-08
Unigene0023038	AmM0004	0.870902	3.11099e-08
Unigene0015990	AmM0004	0.87082	3.13154e-08
Unigene0025417	AmM0004	0.870782	3.14117e-08
Unigene0033062	AmM0004	0.870762	3.14633e-08
Unigene0016324	AmM0004	0.870709	3.15969e-08
Unigene0061923	AmM0004	0.870706	3.16036e-08
Unigene0001924	AmM0004	0.870667	3.17034e-08
Unigene0071351	AmM0004	0.870591	3.18953e-08
Unigene0010071	AmM0004	0.870541	3.20247e-08
Unigene0015966	AmM0004	0.870533	3.20449e-08
Unigene0001832	AmM0004	0.870531	3.20492e-08
Unigene0009823	AmM0004	0.870466	3.22182e-08
Unigene0052733	AmM0004	0.870394	3.24033e-08
Unigene0003706	AmM0004	0.87039	3.24147e-08
Unigene0001359	AmM0004	0.870316	3.26054e-08
Unigene0002735	AmM0004	0.870311	3.26205e-08
Unigene0038790	AmM0004	0.870271	3.27229e-08
Unigene0040238	AmM0004	0.870213	3.28762e-08
Unigene0000254	AmM0004	0.870141	3.30669e-08
Unigene0021451	AmM0004	0.870091	3.3197e-08
Unigene0032377	AmM0004	0.870022	3.33807e-08
Unigene0006031	AmM0004	0.869994	3.34558e-08
Unigene0026160	AmM0004	0.869938	3.36048e-08
Unigene0001385	AmM0004	0.869923	3.36455e-08
Unigene0022773	AmM0004	0.869899	3.37101e-08
Unigene0020137	AmM0004	0.869708	3.42274e-08
Unigene0020267	AmM0004	0.869671	3.43273e-08
Unigene0007598	AmM0004	0.869631	3.44374e-08
Unigene0029273	AmM0004	0.869577	3.45859e-08
Unigene0013170	AmM0004	0.869395	3.50902e-08
Unigene0010153	AmM0004	0.869384	3.51197e-08
Unigene0062875	AmM0004	0.869293	3.53734e-08
Unigene0022211	AmM0004	0.869289	3.53864e-08
Unigene0032462	AmM0004	0.869273	3.5429e-08
Unigene0009561	AmM0004	0.869067	3.60124e-08
Unigene0026375	AmM0004	0.868998	3.62119e-08
Unigene0000225	AmM0004	0.868975	3.6277e-08
Unigene0021481	AmM0004	0.86888	3.65494e-08
Unigene0025943	AmM0004	0.868792	3.68057e-08
Unigene0011087	AmM0004	0.868667	3.71689e-08
Unigene0056385	AmM0004	0.868662	3.71834e-08
Unigene0019642	AmM0004	0.868637	3.72574e-08
Unigene0003505	AmM0004	0.868614	3.73257e-08
Unigene0019760	AmM0004	0.868566	3.74684e-08
Unigene0070737	AmM0004	0.868532	3.75672e-08
Unigene0014984	AmM0004	0.868503	3.76547e-08
Unigene0002262	AmM0004	0.868389	3.79934e-08
Unigene0025651	AmM0004	0.868345	3.81252e-08
Unigene0000695	AmM0004	0.868324	3.81883e-08
Unigene0069856	AmM0004	0.868318	3.82063e-08
Unigene0001047	AmM0004	0.868305	3.82459e-08
Unigene0069631	AmM0004	0.868295	3.82749e-08
Unigene0016846	AmM0004	0.868267	3.83604e-08
Unigene0002482	AmM0004	0.868217	3.85102e-08
Unigene0058991	AmM0004	0.86821	3.85326e-08
Unigene0004367	AmM0004	0.868153	3.87062e-08
Unigene0065525	AmM0004	0.868048	3.90244e-08
Unigene0020396	AmM0004	0.868036	3.90613e-08
Unigene0030626	AmM0004	0.867956	3.9307e-08
Unigene0018607	AmM0004	0.867784	3.98434e-08
Unigene0002397	AmM0004	0.867763	3.99084e-08
Unigene0010252	AmM0004	0.867654	4.02488e-08
Unigene0010096	AmM0004	0.867549	4.05809e-08
Unigene0015557	AmM0004	0.867433	4.09513e-08
Unigene0027537	AmM0004	0.867408	4.10299e-08
Unigene0021767	AmM0004	0.867372	4.11469e-08
Unigene0059272	AmM0004	0.867317	4.13227e-08
Unigene0030486	AmM0004	0.867244	4.15599e-08
Unigene0038788	AmM0004	0.867225	4.162e-08
Unigene0001392	AmM0004	0.867212	4.16643e-08
Unigene0003991	AmM0004	0.867095	4.20451e-08
Unigene0043468	AmM0004	0.867087	4.20713e-08
Unigene0028720	AmM0004	0.866881	4.27507e-08
Unigene0019128	AmM0004	0.866839	4.28924e-08
Unigene0032761	AmM0004	0.866815	4.2971e-08
Unigene0021934	AmM0004	0.866744	4.32106e-08
Unigene0059372	AmM0004	0.866719	4.32917e-08
Unigene0022517	AmM0004	0.866715	4.33075e-08
Unigene0022059	AmM0004	0.866702	4.33512e-08
Unigene0023189	AmM0004	0.866582	4.37575e-08
Unigene0058295	AmM0004	0.866552	4.38572e-08
Unigene0045715	AmM0004	0.866506	4.40151e-08
Unigene0027619	AmM0004	0.866446	4.42207e-08
Unigene0037063	AmM0004	0.866361	4.45135e-08
Unigene0028546	AmM0004	0.866304	4.47079e-08
Unigene0017418	AmM0004	0.866303	4.47126e-08
Unigene0031964	AmM0004	0.8662	4.50703e-08
Unigene0025949	AmM0004	0.866173	4.5165e-08
Unigene0024919	AmM0004	0.86615	4.52439e-08
Unigene0030203	AmM0004	0.86606	4.55613e-08
Unigene0008055	AmM0004	0.86592	4.60552e-08
Unigene0003917	AmM0004	0.865877	4.62087e-08
Unigene0025722	AmM0004	0.865848	4.6313e-08
Unigene0020022	AmM0004	0.865847	4.63162e-08
Unigene0066889	AmM0004	0.865793	4.65097e-08
Unigene0015199	AmM0004	0.865639	4.7066e-08
Unigene0000230	AmM0004	0.86563	4.70963e-08
Unigene0004082	AmM0004	0.865543	4.74145e-08
Unigene0062949	AmM0004	0.86552	4.74969e-08
Unigene0040349	AmM0004	0.865511	4.7532e-08
Unigene0012936	AmM0004	0.865504	4.75548e-08
Unigene0003119	AmM0004	0.865307	4.82832e-08
Unigene0001521	AmM0004	0.865245	4.85138e-08
Unigene0001405	AmM0004	0.865185	4.87365e-08
Unigene0001943	AmM0004	0.865111	4.90134e-08
Unigene0004022	AmM0004	0.865053	4.92325e-08
Unigene0026549	AmM0004	0.865024	4.93404e-08
Unigene0013153	AmM0004	0.864916	4.97528e-08
Unigene0034758	AmM0004	0.864915	4.97546e-08
Unigene0057668	AmM0004	0.86489	4.98509e-08
Unigene0022742	AmM0004	0.864735	5.04452e-08
Unigene0006484	AmM0004	0.864685	5.06401e-08
Unigene0042977	AmM0004	0.864661	5.07307e-08
Unigene0000335	AmM0004	0.864369	5.18756e-08
Unigene0042449	AmM0004	0.864352	5.19412e-08
Unigene0070101	AmM0004	0.864316	5.20829e-08
Unigene0024526	AmM0004	0.864272	5.22577e-08
Unigene0028842	AmM0004	0.864263	5.22956e-08
Unigene0010434	AmM0004	0.864236	5.24033e-08
Unigene0033558	AmM0004	0.864196	5.25627e-08
Unigene0062093	AmM0004	0.864191	5.25838e-08
Unigene0002484	AmM0004	0.864098	5.29566e-08
Unigene0057325	AmM0004	0.864013	5.32993e-08
Unigene0043127	AmM0004	0.863973	5.34632e-08
Unigene0026883	AmM0004	0.863962	5.35083e-08
Unigene0008100	AmM0004	0.863817	5.40998e-08
Unigene0025164	AmM0004	0.863792	5.42029e-08
Unigene0071086	AmM0004	0.86363	5.48724e-08
Unigene0014504	AmM0004	0.863612	5.49493e-08
Unigene0003560	AmM0004	0.863503	5.54024e-08
Unigene0033792	AmM0004	0.863429	5.57129e-08
Unigene0022429	AmM0004	0.863326	5.61478e-08
Unigene0061826	AmM0004	0.863287	5.63158e-08
Unigene0022410	AmM0004	0.863197	5.67021e-08
Unigene0024771	AmM0004	0.862988	5.76031e-08
Unigene0024447	AmM0004	0.862987	5.76056e-08
Unigene0024569	AmM0004	0.862901	5.79812e-08
Unigene0067182	AmM0004	0.862886	5.80458e-08
Unigene0003012	AmM0004	0.86282	5.83356e-08
Unigene0052192	AmM0004	0.862797	5.8436e-08
Unigene0061868	AmM0004	0.862625	5.91971e-08
Unigene0035487	AmM0004	0.862575	5.94197e-08
Unigene0000737	AmM0004	0.86252	5.96685e-08
Unigene0007126	AmM0004	0.862493	5.97884e-08
Unigene0015643	AmM0004	0.862445	6.00054e-08
Unigene0013669	AmM0004	0.862383	6.02853e-08
Unigene0012903	AmM0004	0.862365	6.03649e-08
Unigene0010675	AmM0004	0.862204	6.10987e-08
Unigene0001835	AmM0004	0.862163	6.1285e-08
Unigene0001017	AmM0004	0.862154	6.13271e-08
Unigene0001618	AmM0004	0.862062	6.17506e-08
Unigene0028605	AmM0004	0.861999	6.20437e-08
Unigene0003624	AmM0004	0.861886	6.25699e-08
Unigene0027089	AmM0004	0.861818	6.28888e-08
Unigene0012433	AmM0004	0.861659	6.36399e-08
Unigene0027451	AmM0004	0.86164	6.37321e-08
Unigene0002172	AmM0004	0.8616	6.39228e-08
Unigene0003034	AmM0004	0.861578	6.40271e-08
Unigene0049483	AmM0004	0.86144	6.46872e-08
Unigene0022317	AmM0004	0.861439	6.46958e-08
Unigene0030159	AmM0004	0.861369	6.50299e-08
Unigene0054092	AmM0004	0.861347	6.51379e-08
Unigene0014640	AmM0004	0.861245	6.56343e-08
Unigene0032808	AmM0004	0.861212	6.57962e-08
Unigene0006739	AmM0004	0.861157	6.6068e-08
Unigene0032634	AmM0004	0.861135	6.61762e-08
Unigene0018187	AmM0004	0.861054	6.65734e-08
Unigene0045857	AmM0004	0.860959	6.70477e-08
Unigene0057610	AmM0004	0.860892	6.73777e-08
Unigene0022761	AmM0004	0.860869	6.74941e-08
Unigene0028063	AmM0004	0.860863	6.75231e-08
Unigene0014719	AmM0004	0.860858	6.75487e-08
Unigene0070022	AmM0004	0.860841	6.76351e-08
Unigene0064414	AmM0004	0.860811	6.77878e-08
Unigene0003000	AmM0004	0.860796	6.78624e-08
Unigene0002001	AmM0004	0.860754	6.80726e-08
Unigene0013484	AmM0004	0.860626	6.87206e-08
Unigene0054447	AmM0004	0.860557	6.90738e-08
Unigene0018084	AmM0004	0.860505	6.93394e-08
Unigene0006106	AmM0004	0.860493	6.94039e-08
Unigene0021800	AmM0004	0.860458	6.95801e-08
Unigene0000395	AmM0004	0.86045	6.96222e-08
Unigene0060502	AmM0004	0.860398	6.98905e-08
Unigene0020233	AmM0004	0.860357	7.01027e-08
Unigene0030929	AmM0004	0.860201	7.09137e-08
Unigene0041228	AmM0004	0.860156	7.11507e-08
Unigene0052736	AmM0004	0.860132	7.12793e-08
Unigene0017159	AmM0004	0.860125	7.13119e-08
Unigene0041264	AmM0004	0.860118	7.13529e-08
Unigene0069624	AmM0004	0.860112	7.13821e-08
Unigene0072344	AmM0004	0.8601	7.14445e-08
Unigene0060892	AmM0004	0.86008	7.15535e-08
Unigene0000271	AmM0004	0.859893	7.25417e-08
Unigene0001713	AmM0004	0.859861	7.27163e-08
Unigene0070682	AmM0004	0.859744	7.33455e-08
Unigene0003322	AmM0004	0.859717	7.34873e-08
Unigene0017410	AmM0004	0.859712	7.35144e-08
Unigene0005988	AmM0004	0.859709	7.35344e-08
Unigene0013862	AmM0004	0.859674	7.3724e-08
Unigene0068336	AmM0004	0.859596	7.4147e-08
Unigene0031202	AmM0004	0.859538	7.44643e-08
Unigene0004521	AmM0004	0.859527	7.4522e-08
Unigene0005011	AmM0004	0.859512	7.46033e-08
Unigene0020743	AmM0004	0.859441	7.49949e-08
Unigene0000287	AmM0004	0.859397	7.52366e-08
Unigene0038911	AmM0004	0.859356	7.54627e-08
Unigene0032618	AmM0004	0.859335	7.55818e-08
Unigene0063084	AmM0004	0.859124	7.67599e-08
Unigene0004558	AmM0004	0.859057	7.71334e-08
Unigene0060926	AmM0004	0.858995	7.74869e-08
Unigene0068660	AmM0004	0.858987	7.75286e-08
Unigene0057849	AmM0004	0.858983	7.7553e-08
Unigene0000925	AmM0004	0.85888	7.81395e-08
Unigene0021210	AmM0004	0.858779	7.87199e-08
Unigene0043166	AmM0004	0.858763	7.88128e-08
Unigene0069687	AmM0004	0.858658	7.94136e-08
Unigene0003962	AmM0004	0.858649	7.94678e-08
Unigene0043812	AmM0004	0.858609	7.96989e-08
Unigene0035767	AmM0004	0.858516	8.02447e-08
Unigene0021571	AmM0004	0.858495	8.03631e-08
Unigene0001554	AmM0004	0.858434	8.07249e-08
Unigene0011672	AmM0004	0.858418	8.08166e-08
Unigene0022185	AmM0004	0.858364	8.11389e-08
Unigene0004455	AmM0004	0.858357	8.1179e-08
Unigene0064013	AmM0004	0.85832	8.13981e-08
Unigene0070220	AmM0004	0.858319	8.14046e-08
Unigene0037940	AmM0004	0.85831	8.14578e-08
Unigene0002952	AmM0004	0.858288	8.15864e-08
Unigene0026684	AmM0004	0.858199	8.21128e-08
Unigene0000840	AmM0004	0.857832	8.43326e-08
Unigene0071084	AmM0004	0.857744	8.48755e-08
Unigene0002163	AmM0004	0.857689	8.52141e-08
Unigene0018175	AmM0004	0.857617	8.56556e-08
Unigene0024149	AmM0004	0.857609	8.5704e-08
Unigene0007446	AmM0004	0.857531	8.61886e-08
Unigene0023280	AmM0004	0.857347	8.73433e-08
Unigene0006569	AmM0004	0.857293	8.76881e-08
Unigene0012653	AmM0004	0.857208	8.82283e-08
Unigene0004778	AmM0004	0.857105	8.88832e-08
Unigene0064713	AmM0004	0.857018	8.94448e-08
Unigene0032554	AmM0004	0.85701	8.94944e-08
Unigene0027650	AmM0004	0.856937	8.9967e-08
Unigene0011173	AmM0004	0.856874	9.03735e-08
Unigene0024914	AmM0004	0.8568	9.08569e-08
Unigene0052475	AmM0004	0.856794	9.08951e-08
Unigene0003879	AmM0004	0.856777	9.10067e-08
Unigene0006373	AmM0004	0.856599	9.21804e-08
Unigene0010597	AmM0004	0.856466	9.30614e-08
Unigene0004220	AmM0004	0.856448	9.31829e-08
Unigene0013089	AmM0004	0.85634	9.39115e-08
Unigene0024118	AmM0004	0.856196	9.48819e-08
Unigene0070552	AmM0004	0.856179	9.50016e-08
Unigene0011797	AmM0004	0.856144	9.52371e-08
Unigene0030456	AmM0004	0.856137	9.52879e-08
Unigene0070238	AmM0004	0.856129	9.53367e-08
Unigene0029001	AmM0004	0.856016	9.61103e-08
Unigene0030173	AmM0004	0.856007	9.6174e-08
Unigene0041437	AmM0004	0.855823	9.74457e-08
Unigene0035462	AmM0004	0.855813	9.75201e-08
Unigene0016322	AmM0004	0.855782	9.77366e-08
Unigene0020114	AmM0004	0.855702	9.82904e-08
Unigene0036108	AmM0004	0.855665	9.85551e-08
Unigene0039451	AmM0004	0.855513	9.96241e-08
Unigene0043345	AmM0004	0.855394	1.00473e-07
Unigene0003802	AmM0004	0.855333	1.00908e-07
Unigene0029501	AmM0004	0.855233	1.01635e-07
Unigene0022571	AmM0004	0.85522	1.01727e-07
Unigene0059597	AmM0004	0.855175	1.02051e-07
Unigene0002356	AmM0004	0.855066	1.02845e-07
Unigene0002078	AmM0004	0.854979	1.03484e-07
Unigene0038789	AmM0004	0.854952	1.03681e-07
Unigene0000407	AmM0004	0.854901	1.04059e-07
Unigene0002404	AmM0004	0.854892	1.04126e-07
Unigene0016176	AmM0004	0.854744	1.05221e-07
Unigene0053535	AmM0004	0.854687	1.05646e-07
Unigene0061647	AmM0004	0.854633	1.06048e-07
Unigene0023558	AmM0004	0.854521	1.06894e-07
Unigene0013052	AmM0004	0.854505	1.07017e-07
Unigene0004041	AmM0004	0.854492	1.07118e-07
Unigene0021763	AmM0004	0.854388	1.07903e-07
Unigene0059690	AmM0004	0.854369	1.08053e-07
Unigene0016442	AmM0004	0.854297	1.08603e-07
Unigene0048330	AmM0004	0.854241	1.0903e-07
Unigene0005735	AmM0004	0.854206	1.09299e-07
Unigene0004667	AmM0004	0.854182	1.09487e-07
Unigene0043414	AmM0004	0.854126	1.09922e-07
Unigene0002871	AmM0004	0.854085	1.10236e-07
Unigene0061740	AmM0004	0.854069	1.10363e-07
Unigene0019413	AmM0004	0.854025	1.10706e-07
Unigene0006374	AmM0004	0.854023	1.10719e-07
Unigene0070899	AmM0004	0.853915	1.11565e-07
Unigene0014564	AmM0004	0.853858	1.12011e-07
Unigene0034300	AmM0004	0.853856	1.12031e-07
Unigene0028616	AmM0004	0.85375	1.12872e-07
Unigene0000743	AmM0004	0.853715	1.13144e-07
Unigene0014088	AmM0004	0.853666	1.13541e-07
Unigene0034636	AmM0004	0.853543	1.14522e-07
Unigene0069356	AmM0004	0.85353	1.14624e-07
Unigene0017681	AmM0004	0.853475	1.15068e-07
Unigene0031102	AmM0004	0.853465	1.15154e-07
Unigene0003718	AmM0004	0.853436	1.15389e-07
Unigene0031766	AmM0004	0.853421	1.15507e-07
Unigene0040350	AmM0004	0.853406	1.15628e-07
Unigene0011888	AmM0004	0.853346	1.16115e-07
Unigene0008199	AmM0004	0.853223	1.1712e-07
Unigene0032633	AmM0004	0.853208	1.17249e-07
Unigene0000736	AmM0004	0.853201	1.17301e-07
Unigene0011089	AmM0004	0.853185	1.17436e-07
Unigene0008856	AmM0004	0.853169	1.17569e-07
Unigene0003431	AmM0004	0.853136	1.17835e-07
Unigene0026948	AmM0004	0.853118	1.1799e-07
Unigene0072164	AmM0004	0.853047	1.18571e-07
Unigene0020041	AmM0004	0.853036	1.18667e-07
Unigene0014446	AmM0004	0.852983	1.19108e-07
Unigene0058228	AmM0004	0.852915	1.1967e-07
Unigene0013981	AmM0004	0.852812	1.20538e-07
Unigene0025277	AmM0004	0.852769	1.20903e-07
Unigene0004814	AmM0004	0.85276	1.20975e-07
Unigene0003534	AmM0004	0.852755	1.21016e-07
Unigene0003660	AmM0004	0.852749	1.21069e-07
Unigene0011899	AmM0004	0.852746	1.21094e-07
Unigene0007498	AmM0004	0.852728	1.2125e-07
Unigene0027229	AmM0004	0.852669	1.21745e-07
Unigene0023859	AmM0004	0.852596	1.22367e-07
Unigene0008955	AmM0004	0.852558	1.22689e-07
Unigene0056302	AmM0004	0.852504	1.23155e-07
Unigene0071927	AmM0004	0.85243	1.23796e-07
Unigene0004968	AmM0004	0.852417	1.23908e-07
Unigene0008206	AmM0004	0.852364	1.24361e-07
Unigene0001844	AmM0004	0.852338	1.24592e-07
Unigene0004760	AmM0004	0.85233	1.24654e-07
Unigene0070884	AmM0004	0.852289	1.25015e-07
Unigene0019761	AmM0004	0.852241	1.25434e-07
Unigene0000728	AmM0004	0.852239	1.25447e-07
Unigene0018012	AmM0004	0.852082	1.26822e-07
Unigene0001640	AmM0004	0.852042	1.27176e-07
Unigene0000860	AmM0004	0.852008	1.2748e-07
Unigene0007445	AmM0004	0.851945	1.2804e-07
Unigene0000333	AmM0004	0.851779	1.29521e-07
Unigene0056281	AmM0004	0.851773	1.29578e-07
Unigene0003067	AmM0004	0.85175	1.29778e-07
Unigene0069279	AmM0004	0.851553	1.31562e-07
Unigene0001411	AmM0004	0.851544	1.3165e-07
Unigene0010976	AmM0004	0.851437	1.3262e-07
Unigene0016055	AmM0004	0.85142	1.32784e-07
Unigene0001275	AmM0004	0.851381	1.3314e-07
Unigene0014971	AmM0004	0.851376	1.33185e-07
Unigene0026724	AmM0004	0.851367	1.33271e-07
Unigene0033057	AmM0004	0.851313	1.33771e-07
Unigene0054097	AmM0004	0.851269	1.3417e-07
Unigene0024424	AmM0004	0.851259	1.34262e-07
Unigene0020268	AmM0004	0.851258	1.34274e-07
Unigene0000393	AmM0004	0.851241	1.34436e-07
Unigene0017025	AmM0004	0.851224	1.34593e-07
Unigene0017560	AmM0004	0.851195	1.34865e-07
Unigene0062004	AmM0004	0.851035	1.36356e-07
Unigene0003676	AmM0004	0.851008	1.36609e-07
Unigene0022175	AmM0004	0.850987	1.36807e-07
Unigene0003552	AmM0004	0.850963	1.37038e-07
Unigene0054878	AmM0004	0.85095	1.37158e-07
Unigene0005446	AmM0004	0.850928	1.3737e-07
Unigene0018919	AmM0004	0.850916	1.37482e-07
Unigene0011850	AmM0004	0.850913	1.37512e-07
Unigene0061665	AmM0004	0.850814	1.38446e-07
Unigene0000402	AmM0004	0.850784	1.38733e-07
Unigene0000442	AmM0004	0.850743	1.39125e-07
Unigene0031111	AmM0004	0.850738	1.3918e-07
Unigene0000562	AmM0004	0.850711	1.39435e-07
Unigene0000063	AmM0004	0.850688	1.39654e-07
Unigene0007840	AmM0004	0.850688	1.39657e-07
Unigene0017832	AmM0004	0.850666	1.39869e-07
Unigene0011148	AmM0004	0.850648	1.40038e-07
Unigene0004290	AmM0004	0.850528	1.41204e-07
Unigene0010598	AmM0004	0.850294	1.43483e-07
Unigene0003761	AmM0004	0.850277	1.43652e-07
Unigene0024155	AmM0004	0.850232	1.44098e-07
Unigene0034036	AmM0004	0.850216	1.4425e-07
Unigene0003788	AmM0004	0.850185	1.44561e-07
Unigene0040263	AmM0004	0.850046	1.45945e-07
Unigene0068943	AmM0004	0.85001	1.46308e-07
Unigene0014087	AmM0004	0.849981	1.46598e-07
Unigene0035780	AmM0004	0.849902	1.47385e-07
Unigene0058178	AmM0004	0.849863	1.47784e-07
Unigene0033069	AmM0004	0.849825	1.48169e-07
Unigene0013435	AmM0004	0.849668	1.49763e-07
Unigene0000917	AmM0004	0.849637	1.50087e-07
Unigene0051840	AmM0004	0.84963	1.50151e-07
Unigene0001697	AmM0004	0.84957	1.50773e-07
Unigene0065171	AmM0004	0.849514	1.51352e-07
Unigene0064612	AmM0004	0.849499	1.51501e-07
Unigene0014028	AmM0004	0.849396	1.52567e-07
Unigene0062966	AmM0004	0.849375	1.52794e-07
Unigene0043167	AmM0004	0.849297	1.53599e-07
Unigene0061590	AmM0004	0.849276	1.53823e-07
Unigene0021861	AmM0004	0.849272	1.53861e-07
Unigene0008551	AmM0004	0.84925	1.54095e-07
Unigene0009215	AmM0004	0.849032	1.56397e-07
Unigene0070671	AmM0004	0.848966	1.57102e-07
Unigene0000297	AmM0004	0.848961	1.57155e-07
Unigene0013617	AmM0004	0.848829	1.58563e-07
Unigene0067926	AmM0004	0.848826	1.58601e-07
Unigene0000133	AmM0004	0.848736	1.59571e-07
Unigene0039599	AmM0004	0.848705	1.59912e-07
Unigene0056154	AmM0004	0.848565	1.61434e-07
Unigene0073009	AmM0004	0.848546	1.61639e-07
Unigene0060404	AmM0004	0.848519	1.61939e-07
Unigene0008269	AmM0004	0.848481	1.62354e-07
Unigene0001964	AmM0004	0.848436	1.62844e-07
Unigene0038714	AmM0004	0.848389	1.6337e-07
Unigene0003969	AmM0004	0.848252	1.64883e-07
Unigene0023948	AmM0004	0.84814	1.66136e-07
Unigene0029978	AmM0004	0.848018	1.67515e-07
Unigene0013408	AmM0004	0.847884	1.69032e-07
Unigene0000742	AmM0004	0.847876	1.69126e-07
Unigene0036208	AmM0004	0.847843	1.69498e-07
Unigene0018274	AmM0004	0.847824	1.69715e-07
Unigene0049036	AmM0004	0.847813	1.69847e-07
Unigene0016068	AmM0004	0.847747	1.70601e-07
Unigene0018621	AmM0004	0.847595	1.72353e-07
Unigene0045732	AmM0004	0.847548	1.72902e-07
Unigene0043668	AmM0004	0.847522	1.73203e-07
Unigene0017518	AmM0004	0.847506	1.7339e-07
Unigene0022058	AmM0004	0.847442	1.74135e-07
Unigene0002436	AmM0004	0.847328	1.7548e-07
Unigene0039961	AmM0004	0.847323	1.75531e-07
Unigene0011595	AmM0004	0.847285	1.75983e-07
Unigene0061474	AmM0004	0.847264	1.76228e-07
Unigene0038550	AmM0004	0.847188	1.77133e-07
Unigene0052457	AmM0004	0.847158	1.77496e-07
Unigene0003057	AmM0004	0.847116	1.77988e-07
Unigene0004712	AmM0004	0.847069	1.78548e-07
Unigene0054305	AmM0004	0.847054	1.78732e-07
Unigene0068127	AmM0004	0.846889	1.80719e-07
Unigene0033463	AmM0004	0.846874	1.80897e-07
Unigene0022762	AmM0004	0.846847	1.81232e-07
Unigene0002957	AmM0004	0.846794	1.81868e-07
Unigene0028506	AmM0004	0.846548	1.84888e-07
Unigene0041277	AmM0004	0.846548	1.84889e-07
Unigene0034791	AmM0004	0.846497	1.85515e-07
Unigene0021999	AmM0004	0.846457	1.86007e-07
Unigene0004711	AmM0004	0.846412	1.86571e-07
Unigene0067313	AmM0004	0.846404	1.86677e-07
Unigene0023718	AmM0004	0.84632	1.87717e-07
Unigene0002009	AmM0004	0.846281	1.88211e-07
Unigene0066542	AmM0004	0.846236	1.88773e-07
Unigene0000868	AmM0004	0.846235	1.88786e-07
Unigene0069835	AmM0004	0.846185	1.89419e-07
Unigene0004071	AmM0004	0.846171	1.89594e-07
Unigene0000329	AmM0004	0.846154	1.89808e-07
Unigene0060248	AmM0004	0.84599	1.91891e-07
Unigene0003093	AmM0004	0.84598	1.92024e-07
Unigene0027439	AmM0004	0.845967	1.92183e-07
Unigene0022554	AmM0004	0.845916	1.9284e-07
Unigene0058946	AmM0004	0.845875	1.93365e-07
Unigene0001886	AmM0004	0.845842	1.93786e-07
Unigene0042441	AmM0004	0.845817	1.94114e-07
Unigene0013887	AmM0004	0.845808	1.94225e-07
Unigene0053055	AmM0004	0.845722	1.95342e-07
Unigene0019759	AmM0004	0.845686	1.95811e-07
Unigene0028089	AmM0004	0.845566	1.97374e-07
Unigene0057872	AmM0004	0.845561	1.97437e-07
Unigene0040747	AmM0004	0.845552	1.97553e-07
Unigene0003554	AmM0004	0.845416	1.99347e-07
Unigene0013966	AmM0004	0.845414	1.9937e-07
Unigene0016812	AmM0004	0.845353	2.00173e-07
Unigene0021075	AmM0004	0.845238	2.01708e-07
Unigene0020406	AmM0004	0.845147	2.02925e-07
Unigene0013413	AmM0004	0.845139	2.03036e-07
Unigene0062217	AmM0004	0.845049	2.04242e-07
Unigene0000257	AmM0004	0.845016	2.04697e-07
Unigene0014186	AmM0004	0.844999	2.04921e-07
Unigene0029991	AmM0004	0.844987	2.05088e-07
Unigene0001575	AmM0004	0.844954	2.05529e-07
Unigene0012201	AmM0004	0.844874	2.06618e-07
Unigene0029855	AmM0004	0.844786	2.07824e-07
Unigene0000798	AmM0004	0.844692	2.09108e-07
Unigene0019583	AmM0004	0.844622	2.10077e-07
Unigene0023013	AmM0004	0.844579	2.10672e-07
Unigene0000811	AmM0004	0.84446	2.12328e-07
Unigene0056061	AmM0004	0.844454	2.12421e-07
Unigene0025800	AmM0004	0.844435	2.12685e-07
Unigene0022882	AmM0004	0.844391	2.13304e-07
Unigene0070736	AmM0004	0.844339	2.14033e-07
Unigene0002192	AmM0004	0.844288	2.1475e-07
Unigene0035074	AmM0004	0.844267	2.1505e-07
Unigene0006216	AmM0004	0.84416	2.16557e-07
Unigene0019146	AmM0004	0.844158	2.16593e-07
Unigene0004975	AmM0004	0.843806	2.21656e-07
Unigene0003616	AmM0004	0.843795	2.21805e-07
Unigene0016474	AmM0004	0.843758	2.22348e-07
Unigene0006962	AmM0004	0.843755	2.22386e-07
Unigene0022854	AmM0004	0.843751	2.22447e-07
Unigene0067157	AmM0004	0.843721	2.22895e-07
Unigene0024290	AmM0004	0.843598	2.24692e-07
Unigene0025670	AmM0004	0.843561	2.25238e-07
Unigene0025188	AmM0004	0.843478	2.26456e-07
Unigene0002435	AmM0004	0.843415	2.27395e-07
Unigene0015738	AmM0004	0.843291	2.29247e-07
Unigene0026710	AmM0004	0.843251	2.29845e-07
Unigene0003386	AmM0004	0.843233	2.30109e-07
Unigene0004974	AmM0004	0.843165	2.31134e-07
Unigene0000479	AmM0004	0.843112	2.31941e-07
Unigene0006438	AmM0004	0.843106	2.32035e-07
Unigene0011150	AmM0004	0.843104	2.32056e-07
Unigene0028758	AmM0004	0.843041	2.3301e-07
Unigene0003385	AmM0004	0.842966	2.34147e-07
Unigene0005868	AmM0004	0.842961	2.34232e-07
Unigene0069224	AmM0004	0.842954	2.34341e-07
Unigene0016219	AmM0004	0.842953	2.34356e-07
Unigene0029178	AmM0004	0.842891	2.35294e-07
Unigene0056049	AmM0004	0.842832	2.3621e-07
Unigene0069647	AmM0004	0.842831	2.36226e-07
Unigene0019188	AmM0004	0.842764	2.37247e-07
Unigene0052173	AmM0004	0.842702	2.38213e-07
Unigene0042012	AmM0004	0.842657	2.38914e-07
Unigene0057954	AmM0004	0.842654	2.38962e-07
Unigene0064873	AmM0004	0.842576	2.40168e-07
Unigene0001092	AmM0004	0.842568	2.40303e-07
Unigene0009773	AmM0004	0.842225	2.45703e-07
Unigene0062874	AmM0004	0.842169	2.4659e-07
Unigene0059369	AmM0004	0.842144	2.47e-07
Unigene0001334	AmM0004	0.842138	2.47086e-07
Unigene0066418	AmM0004	0.842129	2.47233e-07
Unigene0004316	AmM0004	0.842106	2.47612e-07
Unigene0024836	AmM0004	0.842064	2.48271e-07
Unigene0004306	AmM0004	0.842041	2.48646e-07
Unigene0013889	AmM0004	0.842026	2.48886e-07
Unigene0006302	AmM0004	0.841953	2.50073e-07
Unigene0053184	AmM0004	0.841927	2.50481e-07
Unigene0003727	AmM0004	0.841902	2.5089e-07
Unigene0002206	AmM0004	0.841898	2.50954e-07
Unigene0004069	AmM0004	0.841874	2.51351e-07
Unigene0046874	AmM0004	0.841858	2.51617e-07
Unigene0016922	AmM0004	0.841849	2.51753e-07
Unigene0054888	AmM0004	0.841754	2.53312e-07
Unigene0015553	AmM0004	0.84168	2.54515e-07
Unigene0037756	AmM0004	0.841676	2.54578e-07
Unigene0025059	AmM0004	0.841646	2.55072e-07
Unigene0042489	AmM0004	0.84153	2.56995e-07
Unigene0038837	AmM0004	0.841383	2.59448e-07
Unigene0061397	AmM0004	0.84138	2.59486e-07
Unigene0017820	AmM0004	0.841379	2.59515e-07
Unigene0028606	AmM0004	0.84135	2.59992e-07
Unigene0001494	AmM0004	0.841276	2.61239e-07
Unigene0022011	AmM0004	0.841163	2.63139e-07
Unigene0004025	AmM0004	0.841075	2.64632e-07
Unigene0007643	AmM0004	0.841065	2.64814e-07
Unigene0017464	AmM0004	0.840975	2.66343e-07
Unigene0029702	AmM0004	0.840962	2.66558e-07
Unigene0002506	AmM0004	0.840939	2.66954e-07
Unigene0004402	AmM0004	0.840852	2.6845e-07
Unigene0072422	AmM0004	0.840789	2.69539e-07
Unigene0041856	AmM0004	0.840693	2.71215e-07
Unigene0000065	AmM0004	0.84069	2.71253e-07
Unigene0028292	AmM0004	0.840668	2.7164e-07
Unigene0063660	AmM0004	0.840605	2.72739e-07
Unigene0001327	AmM0004	0.840602	2.72803e-07
Unigene0003960	AmM0004	0.840596	2.72906e-07
Unigene0004924	AmM0004	0.840591	2.72986e-07
Unigene0001102	AmM0004	0.840517	2.74287e-07
Unigene0022950	AmM0004	0.84038	2.76701e-07
Unigene0018913	AmM0004	0.840375	2.76796e-07
Unigene0026376	AmM0004	0.840359	2.77072e-07
Unigene0007896	AmM0004	0.84024	2.79186e-07
Unigene0025068	AmM0004	0.840212	2.7969e-07
Unigene0000643	AmM0004	0.840178	2.80292e-07
Unigene0001827	AmM0004	0.840068	2.82283e-07
Unigene0006334	AmM0004	0.839957	2.84283e-07
Unigene0017630	AmM0004	0.839811	2.86948e-07
Unigene0051623	AmM0004	0.839766	2.87765e-07
Unigene0014908	AmM0004	0.839751	2.88037e-07
Unigene0003556	AmM0004	0.839728	2.8847e-07
Unigene0014167	AmM0004	0.839671	2.89513e-07
Unigene0053063	AmM0004	0.83957	2.91375e-07
Unigene0004997	AmM0004	0.839539	2.91961e-07
Unigene0068543	AmM0004	0.839533	2.92078e-07
Unigene0025891	AmM0004	0.839503	2.92631e-07
Unigene0010612	AmM0004	0.839357	2.95364e-07
Unigene0024079	AmM0004	0.839328	2.95909e-07
Unigene0000389	AmM0004	0.839281	2.96783e-07
Unigene0027074	AmM0004	0.839241	2.97537e-07
Unigene0000600	AmM0004	0.839227	2.97801e-07
Unigene0021929	AmM0004	0.839207	2.98184e-07
Unigene0020397	AmM0004	0.839182	2.98659e-07
Unigene0038558	AmM0004	0.83899	3.02316e-07
Unigene0053020	AmM0004	0.838837	3.05258e-07
Unigene0059803	AmM0004	0.838835	3.05294e-07
Unigene0016155	AmM0004	0.838805	3.05873e-07
Unigene0047600	AmM0004	0.838644	3.09015e-07
Unigene0030966	AmM0004	0.838618	3.09526e-07
Unigene0000401	AmM0004	0.838605	3.09782e-07
Unigene0004529	AmM0004	0.838586	3.10153e-07
Unigene0000565	AmM0004	0.838563	3.10601e-07
Unigene0017588	AmM0004	0.838517	3.11508e-07
Unigene0002419	AmM0004	0.838368	3.1446e-07
Unigene0026871	AmM0004	0.83835	3.14799e-07
Unigene0020940	AmM0004	0.838097	3.1988e-07
Unigene0040748	AmM0004	0.83789	3.24067e-07
Unigene0059192	AmM0004	0.837809	3.25725e-07
Unigene0067099	AmM0004	0.837806	3.25778e-07
Unigene0035815	AmM0004	0.837774	3.26441e-07
Unigene0070890	AmM0004	0.83773	3.27347e-07
Unigene0001933	AmM0004	0.837671	3.28564e-07
Unigene0021175	AmM0004	0.837588	3.30278e-07
Unigene0041314	AmM0004	0.837573	3.30594e-07
Unigene0005976	AmM0004	0.837571	3.30638e-07
Unigene0025070	AmM0004	0.83746	3.32957e-07
Unigene0016797	AmM0004	0.837457	3.33019e-07
Unigene0025600	AmM0004	0.837403	3.3413e-07
Unigene0004247	AmM0004	0.83738	3.34618e-07
Unigene0029045	AmM0004	0.837378	3.34662e-07
Unigene0014513	AmM0004	0.837364	3.34961e-07
Unigene0004553	AmM0004	0.837356	3.35134e-07
Unigene0027509	AmM0004	0.837293	3.36443e-07
Unigene0053459	AmM0004	0.83729	3.36507e-07
Unigene0016342	AmM0004	0.8372	3.38422e-07
Unigene0030158	AmM0004	0.837198	3.38457e-07
Unigene0011196	AmM0004	0.837173	3.38986e-07
Unigene0005036	AmM0004	0.837163	3.39212e-07
Unigene0058343	AmM0004	0.837142	3.3964e-07
Unigene0036564	AmM0004	0.837078	3.41014e-07
Unigene0063979	AmM0004	0.837026	3.42133e-07
Unigene0032809	AmM0004	0.836952	3.43715e-07
Unigene0004287	AmM0004	0.836895	3.4493e-07
Unigene0022036	AmM0004	0.836838	3.46181e-07
Unigene0018054	AmM0004	0.83683	3.4634e-07
Unigene0004111	AmM0004	0.836769	3.47673e-07
Unigene0016224	AmM0004	0.836762	3.47815e-07
Unigene0001890	AmM0004	0.836739	3.48314e-07
Unigene0051621	AmM0004	0.83673	3.48523e-07
Unigene0038405	AmM0004	0.836718	3.48776e-07
Unigene0068935	AmM0004	0.83671	3.48942e-07
Unigene0000744	AmM0004	0.836698	3.49202e-07
Unigene0024255	AmM0004	0.836513	3.53273e-07
Unigene0052331	AmM0004	0.836455	3.54548e-07
Unigene0062888	AmM0004	0.836438	3.54911e-07
Unigene0004065	AmM0004	0.836383	3.56147e-07
Unigene0037162	AmM0004	0.836383	3.56148e-07
Unigene0017706	AmM0004	0.836373	3.56362e-07
Unigene0059264	AmM0004	0.836292	3.58172e-07
Unigene0004031	AmM0004	0.836184	3.60575e-07
Unigene0022487	AmM0004	0.836007	3.64563e-07
Unigene0069438	AmM0004	0.835962	3.6559e-07
Unigene0052629	AmM0004	0.835948	3.65913e-07
Unigene0064264	AmM0004	0.835866	3.67769e-07
Unigene0008799	AmM0004	0.835831	3.68586e-07
Unigene0053881	AmM0004	0.835737	3.70731e-07
Unigene0003068	AmM0004	0.835657	3.72588e-07
Unigene0004507	AmM0004	0.83563	3.73208e-07
Unigene0003143	AmM0004	0.835564	3.74723e-07
Unigene0001100	AmM0004	0.83551	3.75977e-07
Unigene0000475	AmM0004	0.83549	3.76445e-07
Unigene0002522	AmM0004	0.83525	3.8208e-07
Unigene0010720	AmM0004	0.835197	3.83333e-07
Unigene0003620	AmM0004	0.835172	3.83923e-07
Unigene0016087	AmM0004	0.835144	3.84588e-07
Unigene0040517	AmM0004	0.835061	3.86578e-07
Unigene0040795	AmM0004	0.834985	3.88395e-07
Unigene0041931	AmM0004	0.834893	3.90618e-07
Unigene0057598	AmM0004	0.834812	3.92572e-07
Unigene0067536	AmM0004	0.834582	3.98177e-07
Unigene0003402	AmM0004	0.834415	4.02289e-07
Unigene0000578	AmM0004	0.834391	4.02866e-07
Unigene0043083	AmM0004	0.834373	4.0332e-07
Unigene0036295	AmM0004	0.834231	4.06844e-07
Unigene0004786	AmM0004	0.8342	4.07635e-07
Unigene0013054	AmM0004	0.834172	4.08333e-07
Unigene0027354	AmM0004	0.834169	4.08395e-07
Unigene0025410	AmM0004	0.83414	4.09142e-07
Unigene0000351	AmM0004	0.833986	4.13012e-07
Unigene0003266	AmM0004	0.833954	4.13819e-07
Unigene0001114	AmM0004	0.833909	4.14978e-07
Unigene0033394	AmM0004	0.83387	4.15972e-07
Unigene0014503	AmM0004	0.833523	4.24908e-07
Unigene0024692	AmM0004	0.833512	4.25188e-07
Unigene0002246	AmM0004	0.833412	4.27788e-07
Unigene0000764	AmM0004	0.833361	4.2913e-07
Unigene0001071	AmM0004	0.833349	4.29433e-07
Unigene0019978	AmM0004	0.833174	4.34052e-07
Unigene0007131	AmM0004	0.833095	4.36137e-07
Unigene0006602	AmM0004	0.83306	4.3707e-07
Unigene0029992	AmM0004	0.832992	4.38895e-07
Unigene0060677	AmM0004	0.832937	4.4037e-07
Unigene0060414	AmM0004	0.832811	4.43763e-07
Unigene0001613	AmM0004	0.832688	4.47088e-07
Unigene0003468	AmM0004	0.832679	4.47328e-07
Unigene0017296	AmM0004	0.832571	4.50292e-07
Unigene0001486	AmM0004	0.832554	4.50755e-07
Unigene0057700	AmM0004	0.832375	4.55657e-07
Unigene0000646	AmM0004	0.832361	4.56058e-07
Unigene0002113	AmM0004	0.832301	4.57723e-07
Unigene0023361	AmM0004	0.832268	4.5865e-07
Unigene0016177	AmM0004	0.832253	4.59044e-07
Unigene0000717	AmM0004	0.832219	4.60013e-07
Unigene0070508	AmM0004	0.832218	4.6002e-07
Unigene0005601	AmM0004	0.832217	4.60051e-07
Unigene0028734	AmM0004	0.832162	4.61583e-07
Unigene0003344	AmM0004	0.832157	4.61737e-07
Unigene0005753	AmM0004	0.832144	4.62107e-07
Unigene0030957	AmM0004	0.832111	4.63033e-07
Unigene0011112	AmM0004	0.832106	4.63152e-07
Unigene0002049	AmM0004	0.832082	4.63825e-07
Unigene0045206	AmM0004	0.831999	4.66186e-07
Unigene0003477	AmM0004	0.831984	4.66612e-07
Unigene0003466	AmM0004	0.83196	4.6729e-07
Unigene0003709	AmM0004	0.831853	4.70304e-07
Unigene0050284	AmM0004	0.831819	4.71287e-07
Unigene0071564	AmM0004	0.831702	4.74633e-07
Unigene0002222	AmM0004	0.831666	4.7565e-07
Unigene0016323	AmM0004	0.831649	4.76138e-07
Unigene0038830	AmM0004	0.8314	4.83343e-07
Unigene0004208	AmM0004	0.831381	4.83914e-07
Unigene0000074	AmM0004	0.831345	4.84967e-07
Unigene0022899	AmM0004	0.831326	4.8552e-07
Unigene0004378	AmM0004	0.83131	4.85975e-07
Unigene0008318	AmM0004	0.831288	4.86637e-07
Unigene0062601	AmM0004	0.831257	4.8754e-07
Unigene0030890	AmM0004	0.831234	4.88204e-07
Unigene0022557	AmM0004	0.831092	4.92399e-07
Unigene0054010	AmM0004	0.830974	4.95932e-07
Unigene0055497	AmM0004	0.830843	4.99824e-07
Unigene0063748	AmM0004	0.830806	5.00963e-07
Unigene0032445	AmM0004	0.83078	5.01739e-07
Unigene0000093	AmM0004	0.830705	5.03985e-07
Unigene0070564	AmM0004	0.830698	5.04209e-07
Unigene0003724	AmM0004	0.830609	5.0692e-07
Unigene0061186	AmM0004	0.830452	5.11708e-07
Unigene0024408	AmM0004	0.830376	5.14043e-07
Unigene0053043	AmM0004	0.830185	5.1994e-07
Unigene0056756	AmM0004	0.830143	5.21263e-07
Unigene0030594	AmM0004	0.830108	5.22342e-07
Unigene0001495	AmM0004	0.830062	5.23789e-07
Unigene0056758	AmM0004	0.830026	5.24916e-07
Unigene0002438	AmM0004	0.82997	5.26688e-07
Unigene0002293	AmM0004	0.829859	5.30186e-07
Unigene0067352	AmM0004	0.82984	5.30796e-07
Unigene0029359	AmM0004	0.829801	5.3202e-07
Unigene0016107	AmM0004	0.829787	5.32479e-07
Unigene0002440	AmM0004	0.829712	5.34873e-07
Unigene0021209	AmM0004	0.829597	5.3854e-07
Unigene0010112	AmM0004	0.829556	5.39845e-07
Unigene0000561	AmM0004	0.829433	5.43824e-07
Unigene0047573	AmM0004	0.829331	5.4713e-07
Unigene0019447	AmM0004	0.829271	5.49106e-07
Unigene0015744	AmM0004	0.829264	5.49319e-07
Unigene0032753	AmM0004	0.829219	5.50802e-07
Unigene0003336	AmM0004	0.829142	5.53318e-07
Unigene0036053	AmM0004	0.829061	5.56001e-07
Unigene0032619	AmM0004	0.829058	5.56105e-07
Unigene0014216	AmM0004	0.829052	5.56285e-07
Unigene0014752	AmM0004	0.82898	5.58688e-07
Unigene0009568	AmM0004	0.828948	5.59734e-07
Unigene0027872	AmM0004	0.828854	5.62867e-07
Unigene0009446	AmM0004	0.828762	5.65934e-07
Unigene0072334	AmM0004	0.82864	5.70067e-07
Unigene0023115	AmM0004	0.828487	5.75255e-07
Unigene0021461	AmM0004	0.82841	5.77885e-07
Unigene0009008	AmM0004	0.828353	5.79829e-07
Unigene0038741	AmM0004	0.828324	5.80813e-07
Unigene0058268	AmM0004	0.828245	5.83543e-07
Unigene0022591	AmM0004	0.828225	5.84215e-07
Unigene0023478	AmM0004	0.828218	5.8447e-07
Unigene0037714	AmM0004	0.828194	5.85291e-07
Unigene0008341	AmM0004	0.828139	5.87217e-07
Unigene0009940	AmM0004	0.828093	5.88807e-07
Unigene0065596	AmM0004	0.828082	5.89171e-07
Unigene0017705	AmM0004	0.828049	5.90333e-07
Unigene0001329	AmM0004	0.828026	5.91128e-07
Unigene0066216	AmM0004	0.827863	5.96851e-07
Unigene0022212	AmM0004	0.827854	5.97158e-07
Unigene0019346	AmM0004	0.827849	5.97322e-07
Unigene0000055	AmM0004	0.827829	5.98037e-07
Unigene0005853	AmM0004	0.827752	6.00756e-07
Unigene0029723	AmM0004	0.82775	6.00837e-07
Unigene0019195	AmM0004	0.827679	6.03332e-07
Unigene0003705	AmM0004	0.827679	6.03359e-07
Unigene0023214	AmM0004	0.827665	6.03851e-07
Unigene0062095	AmM0004	0.827576	6.07031e-07
Unigene0002117	AmM0004	0.827537	6.08424e-07
Unigene0003084	AmM0004	0.827465	6.10997e-07
Unigene0018445	AmM0004	0.827442	6.11825e-07
Unigene0058856	AmM0004	0.827397	6.13438e-07
Unigene0015273	AmM0004	0.827229	6.19537e-07
Unigene0045993	AmM0004	0.827179	6.21355e-07
Unigene0039903	AmM0004	0.827177	6.21433e-07
Unigene0015816	AmM0004	0.827155	6.2224e-07
Unigene0038516	AmM0004	0.827151	6.22369e-07
Unigene0062050	AmM0004	0.827141	6.22733e-07
Unigene0055959	AmM0004	0.827137	6.22866e-07
Unigene0002748	AmM0004	0.826995	6.2809e-07
Unigene0013725	AmM0004	0.826965	6.29199e-07
Unigene0022589	AmM0004	0.826874	6.32566e-07
Unigene0029066	AmM0004	0.826871	6.32663e-07
Unigene0032770	AmM0004	0.826818	6.3465e-07
Unigene0002990	AmM0004	0.826727	6.38046e-07
Unigene0023862	AmM0004	0.826689	6.39443e-07
Unigene0020390	AmM0004	0.826431	6.49166e-07
Unigene0036643	AmM0004	0.826414	6.49812e-07
Unigene0000388	AmM0004	0.826366	6.51652e-07
Unigene0000992	AmM0004	0.826331	6.52965e-07
Unigene0004801	AmM0004	0.826324	6.53259e-07
Unigene0069017	AmM0004	0.826279	6.54954e-07
Unigene0002567	AmM0004	0.826252	6.55995e-07
Unigene0024021	AmM0004	0.82623	6.56834e-07
Unigene0004307	AmM0004	0.826207	6.57704e-07
Unigene0024134	AmM0004	0.825983	6.66363e-07
Unigene0012398	AmM0004	0.825978	6.6655e-07
Unigene0000706	AmM0004	0.825909	6.69255e-07
Unigene0014575	AmM0004	0.825856	6.71323e-07
Unigene0024092	AmM0004	0.825788	6.73962e-07
Unigene0071798	AmM0004	0.825783	6.74152e-07
Unigene0024148	AmM0004	0.825751	6.7544e-07
Unigene0000655	AmM0004	0.82575	6.75467e-07
Unigene0056940	AmM0004	0.825625	6.80388e-07
Unigene0003281	AmM0004	0.825551	6.83318e-07
Unigene0019601	AmM0004	0.825387	6.89879e-07
Unigene0027411	AmM0004	0.825339	6.91785e-07
Unigene0037503	AmM0004	0.825305	6.93175e-07
Unigene0065331	AmM0004	0.825168	6.98697e-07
Unigene0003538	AmM0004	0.825165	6.98804e-07
Unigene0000503	AmM0004	0.825063	7.02938e-07
Unigene0045203	AmM0004	0.825058	7.03162e-07
Unigene0007627	AmM0004	0.824941	7.07944e-07
Unigene0034899	AmM0004	0.824887	7.10144e-07
Unigene0007265	AmM0004	0.824767	7.15103e-07
Unigene0012022	AmM0004	0.824755	7.15596e-07
Unigene0015731	AmM0004	0.824633	7.20651e-07
Unigene0048407	AmM0004	0.82463	7.20761e-07
Unigene0072044	AmM0004	0.824537	7.24682e-07
Unigene0020063	AmM0004	0.824508	7.25862e-07
Unigene0029585	AmM0004	0.824442	7.28636e-07
Unigene0013246	AmM0004	0.82438	7.31247e-07
Unigene0003529	AmM0004	0.824321	7.33737e-07
Unigene0001725	AmM0004	0.824254	7.36589e-07
Unigene0002566	AmM0004	0.824244	7.37004e-07
Unigene0013429	AmM0004	0.824225	7.3782e-07
Unigene0006112	AmM0004	0.824143	7.41336e-07
Unigene0002412	AmM0004	0.824107	7.42862e-07
Unigene0054600	AmM0004	0.823985	7.48092e-07
Unigene0002549	AmM0004	0.823952	7.4951e-07
Unigene0070618	AmM0004	0.82387	7.53074e-07
Unigene0004226	AmM0004	0.823679	7.61374e-07
Unigene0016800	AmM0004	0.823658	7.6227e-07
Unigene0029658	AmM0004	0.823629	7.63547e-07
Unigene0000760	AmM0004	0.823593	7.65136e-07
Unigene0054314	AmM0004	0.823587	7.65399e-07
Unigene0034332	AmM0004	0.823452	7.71341e-07
Unigene0061439	AmM0004	0.823422	7.72696e-07
Unigene0000549	AmM0004	0.823229	7.81264e-07
Unigene0016790	AmM0004	0.823043	7.89629e-07
Unigene0064256	AmM0004	0.823042	7.8967e-07
Unigene0016231	AmM0004	0.822943	7.94163e-07
Unigene0002888	AmM0004	0.822938	7.94369e-07
Unigene0001482	AmM0004	0.822901	7.96049e-07
Unigene0014326	AmM0004	0.822805	8.00434e-07
Unigene0029145	AmM0004	0.822746	8.0313e-07
Unigene0009422	AmM0004	0.822632	8.08377e-07
Unigene0005134	AmM0004	0.822612	8.09335e-07
Unigene0016508	AmM0004	0.822587	8.10487e-07
Unigene0062489	AmM0004	0.82249	8.14981e-07
Unigene0034944	AmM0004	0.822489	8.15006e-07
Unigene0014736	AmM0004	0.822483	8.15289e-07
Unigene0020351	AmM0004	0.822466	8.16078e-07
Unigene0021527	AmM0004	0.822459	8.16392e-07
Unigene0071919	AmM0004	0.82236	8.21034e-07
Unigene0011753	AmM0004	0.82229	8.24312e-07
Unigene0043568	AmM0004	0.822243	8.2651e-07
Unigene0003485	AmM0004	0.822032	8.365e-07
Unigene0072250	AmM0004	0.821975	8.39209e-07
Unigene0021453	AmM0004	0.821742	8.50371e-07
Unigene0004597	AmM0004	0.821739	8.50522e-07
Unigene0007073	AmM0004	0.821722	8.51351e-07
Unigene0006899	AmM0004	0.821683	8.53266e-07
Unigene0017889	AmM0004	0.821657	8.54499e-07
Unigene0002266	AmM0004	0.821645	8.551e-07
Unigene0000021	AmM0004	0.821637	8.55487e-07
Unigene0000851	AmM0004	0.821536	8.60386e-07
Unigene0021789	AmM0004	0.821442	8.64977e-07
Unigene0065453	AmM0004	0.821192	8.77308e-07
Unigene0032536	AmM0004	0.82119	8.7739e-07
Unigene0000096	AmM0004	0.821167	8.78537e-07
Unigene0018474	AmM0004	0.821152	8.79284e-07
Unigene0028732	AmM0004	0.821144	8.79684e-07
Unigene0005010	AmM0004	0.821091	8.82345e-07
Unigene0052975	AmM0004	0.821063	8.83718e-07
Unigene0052251	AmM0004	0.821035	8.85142e-07
Unigene0070317	AmM0004	0.821019	8.8592e-07
Unigene0053205	AmM0004	0.820935	8.90148e-07
Unigene0019490	AmM0004	0.820894	8.92189e-07
Unigene0041178	AmM0004	0.820889	8.92443e-07
Unigene0027262	AmM0004	0.820863	8.93757e-07
Unigene0008778	AmM0004	0.820861	8.93871e-07
Unigene0018853	AmM0004	0.8208	8.9696e-07
Unigene0021468	AmM0004	0.820686	9.02717e-07
Unigene0000473	AmM0004	0.820596	9.07308e-07
Unigene0062269	AmM0004	0.820389	9.17952e-07
Unigene0024766	AmM0004	0.820258	9.24733e-07
Unigene0034018	AmM0004	0.820155	9.30114e-07
Unigene0070898	AmM0004	0.82013	9.31418e-07
Unigene0019755	AmM0004	0.820083	9.3388e-07
Unigene0058221	AmM0004	0.820032	9.36552e-07
Unigene0055373	AmM0004	0.819965	9.40084e-07
Unigene0021460	AmM0004	0.819949	9.40927e-07
Unigene0031522	AmM0004	0.819924	9.42288e-07
Unigene0036700	AmM0004	0.819815	9.48048e-07
Unigene0063827	AmM0004	0.819734	9.52348e-07
Unigene0057579	AmM0004	0.81971	9.5367e-07
Unigene0003649	AmM0004	0.81963	9.57924e-07
Unigene0067775	AmM0004	0.819589	9.60159e-07
Unigene0066468	AmM0004	0.819577	9.60757e-07
Unigene0072692	AmM0004	0.819487	9.65617e-07
Unigene0003792	AmM0004	0.819467	9.66705e-07
Unigene0020066	AmM0004	0.819449	9.67691e-07
Unigene0028046	AmM0004	0.819429	9.6875e-07
Unigene0028495	AmM0004	0.819409	9.69858e-07
Unigene0066179	AmM0004	0.819396	9.70577e-07
Unigene0033594	AmM0004	0.819387	9.71077e-07
Unigene0021051	AmM0004	0.819362	9.72431e-07
Unigene0071056	AmM0004	0.819279	9.76922e-07
Unigene0009423	AmM0004	0.819263	9.77787e-07
Unigene0014667	AmM0004	0.819149	9.84078e-07
Unigene0016132	AmM0004	0.819126	9.85335e-07
Unigene0007274	AmM0004	0.819081	9.87803e-07
Unigene0012850	AmM0004	0.818996	9.92504e-07
Unigene0056192	AmM0004	0.818995	9.92554e-07
Unigene0053567	AmM0004	0.818968	9.94077e-07
Unigene0000490	AmM0004	0.818761	1.00557e-06
Unigene0004598	AmM0004	0.81875	1.00619e-06
Unigene0000294	AmM0004	0.818733	1.00718e-06
Unigene0020751	AmM0004	0.818648	1.01197e-06
Unigene0032277	AmM0004	0.818616	1.01375e-06
Unigene0029856	AmM0004	0.818552	1.01738e-06
Unigene0029930	AmM0004	0.818478	1.02157e-06
Unigene0014807	AmM0004	0.818438	1.02387e-06
Unigene0052403	AmM0004	0.818405	1.02572e-06
Unigene0000034	AmM0004	0.818394	1.02635e-06
Unigene0003387	AmM0004	0.818279	1.03293e-06
Unigene0028340	AmM0004	0.81827	1.03342e-06
Unigene0034817	AmM0004	0.818249	1.03463e-06
Unigene0013668	AmM0004	0.818075	1.04472e-06
Unigene0019046	AmM0004	0.817998	1.04918e-06
Unigene0055545	AmM0004	0.817985	1.04995e-06
Unigene0023279	AmM0004	0.817946	1.0522e-06
Unigene0001595	AmM0004	0.817936	1.05277e-06
Unigene0020622	AmM0004	0.817923	1.05356e-06
Unigene0007069	AmM0004	0.817912	1.05417e-06
Unigene0012237	AmM0004	0.817885	1.05575e-06
Unigene0004785	AmM0004	0.817837	1.05857e-06
Unigene0020229	AmM0004	0.81781	1.06016e-06
Unigene0031526	AmM0004	0.817684	1.06759e-06
Unigene0032887	AmM0004	0.817644	1.06993e-06
Unigene0000673	AmM0004	0.817612	1.07185e-06
Unigene0034561	AmM0004	0.817575	1.07406e-06
Unigene0019540	AmM0004	0.817543	1.07595e-06
Unigene0022645	AmM0004	0.817541	1.07607e-06
Unigene0013992	AmM0004	0.817527	1.07689e-06
Unigene0019489	AmM0004	0.817458	1.08101e-06
Unigene0071916	AmM0004	0.817339	1.08816e-06
Unigene0015873	AmM0004	0.817313	1.08971e-06
Unigene0009550	AmM0004	0.817271	1.09223e-06
Unigene0067710	AmM0004	0.817197	1.09672e-06
Unigene0006155	AmM0004	0.817133	1.1006e-06
Unigene0020171	AmM0004	0.817118	1.10154e-06
Unigene0018724	AmM0004	0.817105	1.10228e-06
Unigene0066743	AmM0004	0.8171	1.10262e-06
Unigene0053175	AmM0004	0.817042	1.10615e-06
Unigene0016227	AmM0004	0.817005	1.10839e-06
Unigene0001922	AmM0004	0.81698	1.10992e-06
Unigene0018914	AmM0004	0.816963	1.11098e-06
Unigene0021486	AmM0004	0.81696	1.11113e-06
Unigene0001503	AmM0004	0.816944	1.11215e-06
Unigene0009240	AmM0004	0.816933	1.1128e-06
Unigene0015150	AmM0004	0.816838	1.11863e-06
Unigene0010282	AmM0004	0.81679	1.1216e-06
Unigene0030677	AmM0004	0.816675	1.12872e-06
Unigene0037483	AmM0004	0.816628	1.13166e-06
Unigene0035532	AmM0004	0.816598	1.13355e-06
Unigene0035742	AmM0004	0.816596	1.13363e-06
Unigene0001379	AmM0004	0.816468	1.14169e-06
Unigene0000116	AmM0004	0.816388	1.14671e-06
Unigene0059248	AmM0004	0.816265	1.15445e-06
Unigene0008950	AmM0004	0.816237	1.15623e-06
Unigene0005638	AmM0004	0.816176	1.1601e-06
Unigene0003852	AmM0004	0.815941	1.17513e-06
Unigene0001483	AmM0004	0.815907	1.17734e-06
Unigene0016941	AmM0004	0.815867	1.17992e-06
Unigene0022418	AmM0004	0.815818	1.18308e-06
Unigene0036221	AmM0004	0.815713	1.18989e-06
Unigene0011486	AmM0004	0.815673	1.19253e-06
Unigene0070905	AmM0004	0.815661	1.1933e-06
Unigene0002220	AmM0004	0.815611	1.1966e-06
Unigene0006851	AmM0004	0.815399	1.2105e-06
Unigene0008037	AmM0004	0.815378	1.21194e-06
Unigene0062544	AmM0004	0.815352	1.21364e-06
Unigene0013326	AmM0004	0.815296	1.21735e-06
Unigene0058409	AmM0004	0.815277	1.21859e-06
Unigene0026980	AmM0004	0.81518	1.22506e-06
Unigene0002230	AmM0004	0.815108	1.22988e-06
Unigene0068247	AmM0004	0.815081	1.23173e-06
Unigene0013959	AmM0004	0.814991	1.23775e-06
Unigene0013217	AmM0004	0.814802	1.2506e-06
Unigene0001677	AmM0004	0.814786	1.25163e-06
Unigene0024722	AmM0004	0.814742	1.25467e-06
Unigene0013670	AmM0004	0.81468	1.25886e-06
Unigene0001078	AmM0004	0.81468	1.25889e-06
Unigene0003775	AmM0004	0.814676	1.2592e-06
Unigene0003777	AmM0004	0.814599	1.26446e-06
Unigene0024573	AmM0004	0.814474	1.27308e-06
Unigene0069018	AmM0004	0.814439	1.27548e-06
Unigene0003393	AmM0004	0.81441	1.27753e-06
Unigene0068873	AmM0004	0.814374	1.28e-06
Unigene0015329	AmM0004	0.814347	1.28191e-06
Unigene0012389	AmM0004	0.814105	1.29884e-06
Unigene0057490	AmM0004	0.814018	1.30492e-06
Unigene0052940	AmM0004	0.813998	1.30634e-06
Unigene0002560	AmM0004	0.81396	1.30903e-06
Unigene0004182	AmM0004	0.813919	1.31194e-06
Unigene0002978	AmM0004	0.813797	1.32068e-06
Unigene0069490	AmM0004	0.813717	1.32639e-06
Unigene0069019	AmM0004	0.813625	1.33297e-06
Unigene0001395	AmM0004	0.813604	1.33451e-06
Unigene0069836	AmM0004	0.813549	1.33847e-06
Unigene0000850	AmM0004	0.813528	1.34003e-06
Unigene0042175	AmM0004	0.813464	1.34466e-06
Unigene0009560	AmM0004	0.813464	1.34466e-06
Unigene0072749	AmM0004	0.813379	1.35082e-06
Unigene0062707	AmM0004	0.813362	1.35207e-06
Unigene0002409	AmM0004	0.813215	1.36282e-06
Unigene0011082	AmM0004	0.813177	1.36565e-06
Unigene0017360	AmM0004	0.813176	1.3657e-06
Unigene0070416	AmM0004	0.813152	1.36746e-06
Unigene0000177	AmM0004	0.813144	1.36805e-06
Unigene0013852	AmM0004	0.813109	1.37067e-06
Unigene0017006	AmM0004	0.813033	1.37624e-06
Unigene0072660	AmM0004	0.812965	1.38129e-06
Unigene0019394	AmM0004	0.812942	1.38299e-06
Unigene0041798	AmM0004	0.81291	1.38538e-06
Unigene0022945	AmM0004	0.812854	1.38954e-06
Unigene0003603	AmM0004	0.812817	1.39236e-06
Unigene0000689	AmM0004	0.812815	1.3925e-06
Unigene0038764	AmM0004	0.812767	1.39612e-06
Unigene0016796	AmM0004	0.812723	1.39938e-06
Unigene0066868	AmM0004	0.812716	1.3999e-06
Unigene0012781	AmM0004	0.812678	1.40276e-06
Unigene0053597	AmM0004	0.812669	1.4035e-06
Unigene0003758	AmM0004	0.812639	1.40571e-06
Unigene0002286	AmM0004	0.812508	1.41562e-06
Unigene0068872	AmM0004	0.812484	1.41747e-06
Unigene0016678	AmM0004	0.812482	1.41765e-06
Unigene0022765	AmM0004	0.812378	1.42557e-06
Unigene0052797	AmM0004	0.812318	1.43017e-06
Unigene0057067	AmM0004	0.812317	1.43025e-06
Unigene0024279	AmM0004	0.812306	1.43106e-06
Unigene0001907	AmM0004	0.812241	1.43605e-06
Unigene0004777	AmM0004	0.812234	1.43659e-06
Unigene0004990	AmM0004	0.81218	1.44082e-06
Unigene0016665	AmM0004	0.811866	1.46523e-06
Unigene0008086	AmM0004	0.811834	1.46772e-06
Unigene0055674	AmM0004	0.811803	1.47017e-06
Unigene0022412	AmM0004	0.811736	1.47545e-06
Unigene0028894	AmM0004	0.811704	1.47796e-06
Unigene0012332	AmM0004	0.811685	1.47947e-06
Unigene0072481	AmM0004	0.811632	1.48364e-06
Unigene0041436	AmM0004	0.811583	1.48757e-06
Unigene0009924	AmM0004	0.811514	1.493e-06
Unigene0068153	AmM0004	0.811479	1.4958e-06
Unigene0001961	AmM0004	0.811392	1.50278e-06
Unigene0029707	AmM0004	0.81139	1.50292e-06
Unigene0002309	AmM0004	0.811371	1.50448e-06
Unigene0006343	AmM0004	0.811341	1.50685e-06
Unigene0051614	AmM0004	0.811305	1.50977e-06
Unigene0013806	AmM0004	0.811092	1.52699e-06
Unigene0004915	AmM0004	0.81096	1.53777e-06
Unigene0060310	AmM0004	0.810891	1.54346e-06
Unigene0026550	AmM0004	0.810844	1.54731e-06
Unigene0003329	AmM0004	0.810779	1.55266e-06
Unigene0061425	AmM0004	0.810775	1.55295e-06
Unigene0066131	AmM0004	0.810731	1.55659e-06
Unigene0015375	AmM0004	0.810727	1.55695e-06
Unigene0010838	AmM0004	0.810724	1.5572e-06
Unigene0044468	AmM0004	0.810693	1.55974e-06
Unigene0024345	AmM0004	0.810665	1.56209e-06
Unigene0007638	AmM0004	0.810642	1.56395e-06
Unigene0004661	AmM0004	0.810635	1.56458e-06
Unigene0052711	AmM0004	0.810604	1.56713e-06
Unigene0006096	AmM0004	0.810571	1.56987e-06
Unigene0003255	AmM0004	0.810533	1.57308e-06
Unigene0004406	AmM0004	0.810508	1.57515e-06
Unigene0037376	AmM0004	0.810435	1.58126e-06
Unigene0017597	AmM0004	0.810366	1.58709e-06
Unigene0072062	AmM0004	0.810303	1.59236e-06
Unigene0059492	AmM0004	0.810276	1.59461e-06
Unigene0014433	AmM0004	0.810244	1.59739e-06
Unigene0010559	AmM0004	0.810228	1.59868e-06
Unigene0067021	AmM0004	0.810222	1.59925e-06
Unigene0004368	AmM0004	0.810219	1.59945e-06
Unigene0040918	AmM0004	0.810194	1.60159e-06
Unigene0016907	AmM0004	0.810057	1.61326e-06
Unigene0029376	AmM0004	0.810053	1.61359e-06
Unigene0036796	AmM0004	0.809978	1.61997e-06
Unigene0006900	AmM0004	0.809871	1.62916e-06
Unigene0020559	AmM0004	0.80986	1.63018e-06
Unigene0003406	AmM0004	0.809842	1.63172e-06
Unigene0017348	AmM0004	0.809742	1.64037e-06
Unigene0035781	AmM0004	0.809701	1.64391e-06
Unigene0010770	AmM0004	0.809665	1.64701e-06
Unigene0017177	AmM0004	0.809558	1.65633e-06
Unigene0031346	AmM0004	0.809554	1.65669e-06
Unigene0045342	AmM0004	0.809536	1.65831e-06
Unigene0001372	AmM0004	0.809441	1.66666e-06
Unigene0018057	AmM0004	0.809364	1.67336e-06
Unigene0008466	AmM0004	0.809332	1.67624e-06
Unigene0011813	AmM0004	0.809321	1.67716e-06
Unigene0035105	AmM0004	0.809212	1.68688e-06
Unigene0016127	AmM0004	0.809205	1.68745e-06
Unigene0003114	AmM0004	0.809147	1.6926e-06
Unigene0012581	AmM0004	0.809038	1.70239e-06
Unigene0001380	AmM0004	0.809019	1.70403e-06
Unigene0056979	AmM0004	0.809013	1.7046e-06
Unigene0043873	AmM0004	0.809001	1.70571e-06
Unigene0059419	AmM0004	0.80898	1.7076e-06
Unigene0037070	AmM0004	0.808888	1.71589e-06
Unigene0007821	AmM0004	0.808787	1.72498e-06
Unigene0017000	AmM0004	0.808745	1.72882e-06
Unigene0017400	AmM0004	0.808716	1.73146e-06
Unigene0021406	AmM0004	0.808705	1.73239e-06
Unigene0021133	AmM0004	0.808681	1.73458e-06
Unigene0044819	AmM0004	0.808626	1.73965e-06
Unigene0002918	AmM0004	0.808616	1.74053e-06
Unigene0053846	AmM0004	0.808589	1.74298e-06
Unigene0002030	AmM0004	0.808566	1.74509e-06
Unigene0002677	AmM0004	0.808554	1.74619e-06
Unigene0001770	AmM0004	0.808526	1.74882e-06
Unigene0018891	AmM0004	0.808406	1.75986e-06
Unigene0006154	AmM0004	0.808329	1.76698e-06
Unigene0011202	AmM0004	0.808273	1.77211e-06
Unigene0019435	AmM0004	0.808156	1.78301e-06
Unigene0066764	AmM0004	0.808147	1.78383e-06
Unigene0036831	AmM0004	0.808117	1.78667e-06
Unigene0010839	AmM0004	0.808039	1.79401e-06
Unigene0067548	AmM0004	0.807894	1.80763e-06
Unigene0020530	AmM0004	0.807778	1.81864e-06
Unigene0023425	AmM0004	0.807765	1.81981e-06
Unigene0041837	AmM0004	0.807714	1.82473e-06
Unigene0000476	AmM0004	0.807658	1.83e-06
Unigene0001014	AmM0004	0.807652	1.83061e-06
Unigene0028961	AmM0004	0.807637	1.83206e-06
Unigene0002477	AmM0004	0.807629	1.83286e-06
Unigene0006131	AmM0004	0.807613	1.83433e-06
Unigene0011088	AmM0004	0.807551	1.8403e-06
Unigene0067857	AmM0004	0.807514	1.84384e-06
Unigene0007261	AmM0004	0.807402	1.85464e-06
Unigene0017253	AmM0004	0.807015	1.89241e-06
Unigene0015992	AmM0004	0.807008	1.89306e-06
Unigene0041807	AmM0004	0.806946	1.89924e-06
Unigene0066797	AmM0004	0.806861	1.90757e-06
Unigene0042705	AmM0004	0.80679	1.91464e-06
Unigene0004245	AmM0004	0.806708	1.9228e-06
Unigene0004072	AmM0004	0.806667	1.92695e-06
Unigene0070341	AmM0004	0.806395	1.95426e-06
Unigene0069137	AmM0004	0.806363	1.95754e-06
Unigene0070166	AmM0004	0.806338	1.9601e-06
Unigene0023489	AmM0004	0.806269	1.96705e-06
Unigene0000114	AmM0004	0.806256	1.96844e-06
Unigene0010719	AmM0004	0.806246	1.96949e-06
Unigene0000697	AmM0004	0.806091	1.98532e-06
Unigene0063401	AmM0004	0.806048	1.98976e-06
Unigene0002703	AmM0004	0.806033	1.99124e-06
Unigene0072154	AmM0004	0.806004	1.99423e-06
Unigene0004704	AmM0004	0.806003	1.99437e-06
Unigene0028948	AmM0004	0.805847	2.01052e-06
Unigene0004434	AmM0004	0.805843	2.01091e-06
Unigene0013816	AmM0004	0.805818	2.01351e-06
Unigene0072508	AmM0004	0.805688	2.02709e-06
Unigene0054412	AmM0004	0.805653	2.03079e-06
Unigene0044260	AmM0004	0.805626	2.03353e-06
Unigene0003703	AmM0004	0.805621	2.03407e-06
Unigene0053746	AmM0004	0.805621	2.03409e-06
Unigene0052125	AmM0004	0.805537	2.04297e-06
Unigene0012513	AmM0004	0.805485	2.04839e-06
Unigene0069848	AmM0004	0.805292	2.06888e-06
Unigene0003233	AmM0004	0.805051	2.09466e-06
Unigene0001051	AmM0004	0.80497	2.10342e-06
Unigene0041646	AmM0004	0.80487	2.11425e-06
Unigene0015511	AmM0004	0.804858	2.11561e-06
Unigene0002334	AmM0004	0.804713	2.13141e-06
Unigene0026213	AmM0004	0.80463	2.14054e-06
Unigene0001441	AmM0004	0.804521	2.15248e-06
Unigene0004408	AmM0004	0.804332	2.1735e-06
Unigene0010867	AmM0004	0.804249	2.18272e-06
Unigene0000396	AmM0004	0.804244	2.18324e-06
Unigene0036618	AmM0004	0.80415	2.19385e-06
Unigene0015440	AmM0004	0.804088	2.20081e-06
Unigene0007710	AmM0004	0.803937	2.21782e-06
Unigene0016607	AmM0004	0.803893	2.22277e-06
Unigene0021289	AmM0004	0.803871	2.22536e-06
Unigene0017192	AmM0004	0.803867	2.2258e-06
Unigene0020399	AmM0004	0.803644	2.25125e-06
Unigene0003828	AmM0004	0.803587	2.25786e-06
Unigene0039346	AmM0004	0.803478	2.27041e-06
Unigene0069259	AmM0004	0.803443	2.27449e-06
Unigene0016606	AmM0004	0.803356	2.28453e-06
Unigene0010269	AmM0004	0.803197	2.30314e-06
Unigene0012388	AmM0004	0.80302	2.32394e-06
Unigene0003435	AmM0004	0.803005	2.32571e-06
Unigene0011386	AmM0004	0.802987	2.3278e-06
Unigene0004644	AmM0004	0.802947	2.33256e-06
Unigene0002327	AmM0004	0.802938	2.33362e-06
Unigene0011091	AmM0004	0.802902	2.33798e-06
Unigene0021234	AmM0004	0.802833	2.34608e-06
Unigene0023441	AmM0004	0.802825	2.34708e-06
Unigene0024657	AmM0004	0.802696	2.3625e-06
Unigene0014438	AmM0004	0.802595	2.37468e-06
Unigene0006572	AmM0004	0.802466	2.39029e-06
Unigene0064310	AmM0004	0.802465	2.39038e-06
Unigene0004770	AmM0004	0.802288	2.41192e-06
Unigene0002741	AmM0004	0.80226	2.41537e-06
Unigene0022857	AmM0004	0.802177	2.42546e-06
Unigene0031525	AmM0004	0.802176	2.42557e-06
Unigene0069882	AmM0004	0.802086	2.43665e-06
Unigene0004538	AmM0004	0.802083	2.43704e-06
Unigene0004883	AmM0004	0.80208	2.43744e-06
Unigene0004655	AmM0004	0.801944	2.45417e-06
Unigene0005399	AmM0004	0.801919	2.45729e-06
Unigene0013131	AmM0004	0.801794	2.47285e-06
Unigene0012808	AmM0004	0.801725	2.48147e-06
Unigene0041930	AmM0004	0.801704	2.48415e-06
Unigene0004137	AmM0004	0.80169	2.48591e-06
Unigene0004621	AmM0004	0.801649	2.49105e-06
Unigene0009930	AmM0004	0.801617	2.49502e-06
Unigene0020115	AmM0004	0.801597	2.49758e-06
Unigene0024449	AmM0004	0.801518	2.50759e-06
Unigene0017178	AmM0004	0.801504	2.50929e-06
Unigene0017961	AmM0004	0.801498	2.51014e-06
Unigene0072178	AmM0004	0.801434	2.51816e-06
Unigene0064206	AmM0004	0.801388	2.524e-06
Unigene0023125	AmM0004	0.801356	2.52812e-06
Unigene0020057	AmM0004	0.801314	2.53345e-06
Unigene0039709	AmM0004	0.801286	2.53705e-06
Unigene0029399	AmM0004	0.801265	2.53973e-06
Unigene0004469	AmM0004	0.801131	2.55692e-06
Unigene0020109	AmM0004	0.800956	2.57946e-06
Unigene0062264	AmM0004	0.800948	2.58061e-06
Unigene0004577	AmM0004	0.800875	2.59002e-06
Unigene0018938	AmM0004	0.800868	2.59096e-06
Unigene0008159	AmM0004	0.800834	2.59537e-06
Unigene0072499	AmM0004	0.800807	2.59896e-06
Unigene0002476	AmM0004	0.800731	2.60887e-06
Unigene0052606	AmM0004	0.800682	2.61519e-06
Unigene0053164	AmM0004	0.80066	2.61816e-06
Unigene0017073	AmM0004	0.800642	2.62052e-06
Unigene0039721	AmM0004	0.800608	2.62497e-06
Unigene0001938	AmM0004	0.800432	2.64824e-06
Unigene0020096	AmM0004	0.800379	2.65526e-06
Unigene0054121	AmM0004	0.800159	2.68474e-06
Unigene0056758	AmM0018	0.947877	2.08699e-12
Unigene0055358	AmM0018	0.940051	9.37271e-12
Unigene0058603	AmM0018	0.935889	1.92293e-11
Unigene0005446	AmM0018	0.932177	3.50966e-11
Unigene0008161	AmM0018	0.929191	5.55866e-11
Unigene0059272	AmM0018	0.928378	6.2786e-11
Unigene0059192	AmM0018	0.925298	9.83245e-11
Unigene0070671	AmM0018	0.924958	1.03198e-10
Unigene0001381	AmM0018	0.922753	1.40438e-10
Unigene0024346	AmM0018	0.922282	1.49814e-10
Unigene0011888	AmM0018	0.919455	2.18966e-10
Unigene0071086	AmM0018	0.919284	2.23968e-10
Unigene0001521	AmM0018	0.916579	3.17744e-10
Unigene0004529	AmM0018	0.916397	3.25152e-10
Unigene0027571	AmM0018	0.915978	3.4287e-10
Unigene0067568	AmM0018	0.915059	3.84773e-10
Unigene0072963	AmM0018	0.913666	4.57082e-10
Unigene0050284	AmM0018	0.913592	4.6128e-10
Unigene0066096	AmM0018	0.913251	4.8093e-10
Unigene0023478	AmM0018	0.912771	5.09831e-10
Unigene0013218	AmM0018	0.911884	5.67481e-10
Unigene0053135	AmM0018	0.911204	6.15508e-10
Unigene0001890	AmM0018	0.910612	6.60353e-10
Unigene0071703	AmM0018	0.910156	6.96841e-10
Unigene0064630	AmM0018	0.909954	7.13572e-10
Unigene0009512	AmM0018	0.909677	7.37131e-10
Unigene0070737	AmM0018	0.909553	7.47867e-10
Unigene0055493	AmM0018	0.90952	7.50751e-10
Unigene0056263	AmM0018	0.908949	8.02382e-10
Unigene0005873	AmM0018	0.908087	8.8633e-10
Unigene0005535	AmM0018	0.90808	8.87078e-10
Unigene0009240	AmM0018	0.905751	1.15525e-09
Unigene0027354	AmM0018	0.905173	1.23222e-09
Unigene0001547	AmM0018	0.904957	1.26216e-09
Unigene0056833	AmM0018	0.904814	1.28229e-09
Unigene0004667	AmM0018	0.904566	1.31802e-09
Unigene0000139	AmM0018	0.90437	1.34686e-09
Unigene0062423	AmM0018	0.903937	1.41243e-09
Unigene0007253	AmM0018	0.903247	1.52313e-09
Unigene0003468	AmM0018	0.902222	1.70192e-09
Unigene0058984	AmM0018	0.901728	1.79468e-09
Unigene0012930	AmM0018	0.901654	1.80908e-09
Unigene0015643	AmM0018	0.90012	2.12923e-09
Unigene0040128	AmM0018	0.899584	2.25248e-09
Unigene0011173	AmM0018	0.899579	2.25362e-09
Unigene0071182	AmM0018	0.899563	2.25747e-09
Unigene0013806	AmM0018	0.89954	2.26292e-09
Unigene0063827	AmM0018	0.899409	2.29417e-09
Unigene0021454	AmM0018	0.899366	2.30439e-09
Unigene0029501	AmM0018	0.898714	2.46646e-09
Unigene0017681	AmM0018	0.897813	2.70698e-09
Unigene0002738	AmM0018	0.896948	2.9577e-09
Unigene0004644	AmM0018	0.896318	3.1534e-09
Unigene0069974	AmM0018	0.896053	3.23894e-09
Unigene0012701	AmM0018	0.895836	3.31083e-09
Unigene0010722	AmM0018	0.89557	3.4006e-09
Unigene0011089	AmM0018	0.894886	3.6419e-09
Unigene0020627	AmM0018	0.894139	3.92257e-09
Unigene0056756	AmM0018	0.894049	3.95795e-09
Unigene0020157	AmM0018	0.892903	4.43076e-09
Unigene0016643	AmM0018	0.892849	4.4539e-09
Unigene0000287	AmM0018	0.892683	4.52673e-09
Unigene0070682	AmM0018	0.892488	4.61406e-09
Unigene0052192	AmM0018	0.892318	4.69104e-09
Unigene0007587	AmM0018	0.891435	5.11011e-09
Unigene0061923	AmM0018	0.89121	5.22206e-09
Unigene0013173	AmM0018	0.891118	5.2689e-09
Unigene0067535	AmM0018	0.890803	5.43079e-09
Unigene0008318	AmM0018	0.890711	5.47878e-09
Unigene0008629	AmM0018	0.890533	5.57306e-09
Unigene0010071	AmM0018	0.889996	5.86569e-09
Unigene0021559	AmM0018	0.889301	6.26577e-09
Unigene0003027	AmM0018	0.889196	6.32847e-09
Unigene0038903	AmM0018	0.88894	6.48314e-09
Unigene0057849	AmM0018	0.888361	6.84562e-09
Unigene0003630	AmM0018	0.888288	6.8926e-09
Unigene0007526	AmM0018	0.888142	6.9873e-09
Unigene0022122	AmM0018	0.887835	7.1904e-09
Unigene0070317	AmM0018	0.887565	7.37385e-09
Unigene0016678	AmM0018	0.887514	7.40876e-09
Unigene0073077	AmM0018	0.887484	7.4296e-09
Unigene0003758	AmM0018	0.887062	7.72608e-09
Unigene0009940	AmM0018	0.886782	7.9285e-09
Unigene0038516	AmM0018	0.88663	8.04064e-09
Unigene0024290	AmM0018	0.886476	8.15577e-09
Unigene0011148	AmM0018	0.886469	8.16037e-09
Unigene0062813	AmM0018	0.886173	8.38548e-09
Unigene0055781	AmM0018	0.885852	8.63653e-09
Unigene0000365	AmM0018	0.885737	8.72763e-09
Unigene0054878	AmM0018	0.885598	8.83905e-09
Unigene0008466	AmM0018	0.885301	9.08229e-09
Unigene0009277	AmM0018	0.884765	9.53503e-09
Unigene0011850	AmM0018	0.884728	9.56689e-09
Unigene0006106	AmM0018	0.884616	9.66452e-09
Unigene0008086	AmM0018	0.884074	1.01491e-08
Unigene0020077	AmM0018	0.883903	1.0307e-08
Unigene0067204	AmM0018	0.883873	1.03346e-08
Unigene0004070	AmM0018	0.883805	1.03985e-08
Unigene0066468	AmM0018	0.883563	1.06267e-08
Unigene0019735	AmM0018	0.883287	1.08919e-08
Unigene0071919	AmM0018	0.883182	1.09953e-08
Unigene0013670	AmM0018	0.883172	1.10049e-08
Unigene0001716	AmM0018	0.883058	1.11174e-08
Unigene0007445	AmM0018	0.882902	1.12732e-08
Unigene0018054	AmM0018	0.882428	1.17589e-08
Unigene0008341	AmM0018	0.88242	1.17671e-08
Unigene0004091	AmM0018	0.882238	1.19585e-08
Unigene0002350	AmM0018	0.882147	1.20554e-08
Unigene0001041	AmM0018	0.882103	1.21017e-08
Unigene0072343	AmM0018	0.881989	1.22243e-08
Unigene0003724	AmM0018	0.881382	1.28969e-08
Unigene0017995	AmM0018	0.881314	1.29741e-08
Unigene0003097	AmM0018	0.881257	1.30393e-08
Unigene0012104	AmM0018	0.880992	1.33453e-08
Unigene0007840	AmM0018	0.880761	1.3618e-08
Unigene0063831	AmM0018	0.88025	1.42388e-08
Unigene0067182	AmM0018	0.880242	1.4248e-08
Unigene0052736	AmM0018	0.880182	1.43228e-08
Unigene0059642	AmM0018	0.880179	1.43271e-08
Unigene0001770	AmM0018	0.880013	1.4535e-08
Unigene0018083	AmM0018	0.879293	1.54693e-08
Unigene0064304	AmM0018	0.879242	1.55382e-08
Unigene0059708	AmM0018	0.87879	1.61552e-08
Unigene0000181	AmM0018	0.878663	1.63313e-08
Unigene0068127	AmM0018	0.878449	1.66347e-08
Unigene0043357	AmM0018	0.878158	1.70532e-08
Unigene0061439	AmM0018	0.87759	1.78992e-08
Unigene0034018	AmM0018	0.876774	1.91811e-08
Unigene0025800	AmM0018	0.876608	1.94519e-08
Unigene0004507	AmM0018	0.876498	1.96332e-08
Unigene0021218	AmM0018	0.876168	2.01858e-08
Unigene0006216	AmM0018	0.876152	2.02123e-08
Unigene0053881	AmM0018	0.876083	2.03299e-08
Unigene0071655	AmM0018	0.876067	2.03563e-08
Unigene0022926	AmM0018	0.876066	2.03579e-08
Unigene0020637	AmM0018	0.875954	2.05516e-08
Unigene0054154	AmM0018	0.875859	2.07153e-08
Unigene0015845	AmM0018	0.875667	2.10512e-08
Unigene0021848	AmM0018	0.875463	2.14133e-08
Unigene0026883	AmM0018	0.875012	2.22331e-08
Unigene0031705	AmM0018	0.874984	2.22854e-08
Unigene0018169	AmM0018	0.874729	2.27607e-08
Unigene0031105	AmM0018	0.874054	2.40683e-08
Unigene0053184	AmM0018	0.873912	2.43516e-08
Unigene0004279	AmM0018	0.873774	2.463e-08
Unigene0002334	AmM0018	0.873047	2.61447e-08
Unigene0014984	AmM0018	0.873044	2.61516e-08
Unigene0026214	AmM0018	0.873007	2.62307e-08
Unigene0064918	AmM0018	0.872837	2.65973e-08
Unigene0069647	AmM0018	0.87275	2.67863e-08
Unigene0035463	AmM0018	0.872513	2.73089e-08
Unigene0007426	AmM0018	0.872276	2.78408e-08
Unigene0020237	AmM0018	0.872027	2.84083e-08
Unigene0018084	AmM0018	0.871968	2.85454e-08
Unigene0011672	AmM0018	0.871639	2.93152e-08
Unigene0013153	AmM0018	0.871484	2.96857e-08
Unigene0002494	AmM0018	0.871312	3.01011e-08
Unigene0017686	AmM0018	0.871291	3.01504e-08
Unigene0017253	AmM0018	0.871134	3.05363e-08
Unigene0028758	AmM0018	0.870913	3.10822e-08
Unigene0014013	AmM0018	0.870772	3.14376e-08
Unigene0003828	AmM0018	0.870558	3.19815e-08
Unigene0015511	AmM0018	0.8705	3.21291e-08
Unigene0021105	AmM0018	0.870329	3.25738e-08
Unigene0058933	AmM0018	0.870241	3.28032e-08
Unigene0021453	AmM0018	0.870195	3.29234e-08
Unigene0033609	AmM0018	0.870094	3.31892e-08
Unigene0014813	AmM0018	0.870063	3.32731e-08
Unigene0022882	AmM0018	0.869943	3.35911e-08
Unigene0009084	AmM0018	0.869931	3.36253e-08
Unigene0070316	AmM0018	0.869916	3.36638e-08
Unigene0067298	AmM0018	0.869833	3.3888e-08
Unigene0016637	AmM0018	0.869754	3.41006e-08
Unigene0065650	AmM0018	0.869753	3.4104e-08
Unigene0003960	AmM0018	0.869651	3.4382e-08
Unigene0057597	AmM0018	0.869432	3.4986e-08
Unigene0066945	AmM0018	0.86938	3.51296e-08
Unigene0010962	AmM0018	0.869196	3.56479e-08
Unigene0027662	AmM0018	0.868944	3.63667e-08
Unigene0038741	AmM0018	0.868767	3.6878e-08
Unigene0013945	AmM0018	0.868711	3.70415e-08
Unigene0036327	AmM0018	0.868358	3.80875e-08
Unigene0060888	AmM0018	0.868335	3.81545e-08
Unigene0061397	AmM0018	0.867858	3.96106e-08
Unigene0069840	AmM0018	0.867491	4.07669e-08
Unigene0004287	AmM0018	0.867338	4.12548e-08
Unigene0003834	AmM0018	0.867182	4.17606e-08
Unigene0033207	AmM0018	0.867057	4.21711e-08
Unigene0031522	AmM0018	0.866836	4.29011e-08
Unigene0025977	AmM0018	0.866748	4.31951e-08
Unigene0001405	AmM0018	0.865892	4.61547e-08
Unigene0067021	AmM0018	0.865437	4.78036e-08
Unigene0024771	AmM0018	0.865361	4.8081e-08
Unigene0001491	AmM0018	0.865351	4.81175e-08
Unigene0071564	AmM0018	0.865231	4.85639e-08
Unigene0020893	AmM0018	0.865117	4.89914e-08
Unigene0004306	AmM0018	0.864791	5.02292e-08
Unigene0052173	AmM0018	0.864752	5.03811e-08
Unigene0043166	AmM0018	0.864566	5.11003e-08
Unigene0016324	AmM0018	0.864458	5.15225e-08
Unigene0036700	AmM0018	0.864432	5.16255e-08
Unigene0036221	AmM0018	0.864107	5.29204e-08
Unigene0022212	AmM0018	0.863898	5.37658e-08
Unigene0010598	AmM0018	0.863378	5.59309e-08
Unigene0001047	AmM0018	0.863316	5.61936e-08
Unigene0002851	AmM0018	0.863123	5.70197e-08
Unigene0069259	AmM0018	0.862721	5.87731e-08
Unigene0072344	AmM0018	0.862686	5.89266e-08
Unigene0030929	AmM0018	0.862655	5.90665e-08
Unigene0065331	AmM0018	0.862532	5.96115e-08
Unigene0019123	AmM0018	0.862296	6.06777e-08
Unigene0042977	AmM0018	0.862216	6.10432e-08
Unigene0071360	AmM0018	0.862206	6.10892e-08
Unigene0004300	AmM0018	0.862054	6.17906e-08
Unigene0043704	AmM0018	0.861927	6.23774e-08
Unigene0029978	AmM0018	0.861849	6.27436e-08
Unigene0072334	AmM0018	0.861805	6.29508e-08
Unigene0035884	AmM0018	0.861765	6.31394e-08
Unigene0025418	AmM0018	0.861554	6.41401e-08
Unigene0024103	AmM0018	0.861521	6.43008e-08
Unigene0016846	AmM0018	0.861308	6.53274e-08
Unigene0064873	AmM0018	0.861159	6.60556e-08
Unigene0006334	AmM0018	0.861124	6.62277e-08
Unigene0000750	AmM0018	0.86105	6.65954e-08
Unigene0010735	AmM0018	0.861019	6.67478e-08
Unigene0022571	AmM0018	0.860998	6.6854e-08
Unigene0001961	AmM0018	0.860923	6.7223e-08
Unigene0057071	AmM0018	0.860733	6.81811e-08
Unigene0002192	AmM0018	0.86073	6.81918e-08
Unigene0012101	AmM0018	0.860623	6.87371e-08
Unigene0003501	AmM0018	0.860448	6.96303e-08
Unigene0033394	AmM0018	0.860362	7.00774e-08
Unigene0006033	AmM0018	0.860292	7.04407e-08
Unigene0032277	AmM0018	0.860232	7.07531e-08
Unigene0014742	AmM0018	0.859916	7.24193e-08
Unigene0004125	AmM0018	0.859836	7.28492e-08
Unigene0040795	AmM0018	0.85979	7.30959e-08
Unigene0062587	AmM0018	0.859753	7.32965e-08
Unigene0031103	AmM0018	0.859454	7.49232e-08
Unigene0006739	AmM0018	0.859374	7.53652e-08
Unigene0012535	AmM0018	0.85925	7.60518e-08
Unigene0001535	AmM0018	0.859161	7.65519e-08
Unigene0052723	AmM0018	0.859114	7.68148e-08
Unigene0061001	AmM0018	0.859074	7.70404e-08
Unigene0021855	AmM0018	0.859038	7.72437e-08
Unigene0023430	AmM0018	0.859022	7.73344e-08
Unigene0019444	AmM0018	0.858718	7.90703e-08
Unigene0020041	AmM0018	0.858699	7.9182e-08
Unigene0012541	AmM0018	0.858652	7.94523e-08
Unigene0021046	AmM0018	0.858542	8.00919e-08
Unigene0004071	AmM0018	0.858513	8.02604e-08
Unigene0025784	AmM0018	0.858134	8.25026e-08
Unigene0004974	AmM0018	0.857992	8.33605e-08
Unigene0071927	AmM0018	0.857953	8.35935e-08
Unigene0001351	AmM0018	0.857858	8.41766e-08
Unigene0003868	AmM0018	0.857737	8.49161e-08
Unigene0000868	AmM0018	0.857705	8.5112e-08
Unigene0015981	AmM0018	0.857072	8.90949e-08
Unigene0017999	AmM0018	0.856857	9.04873e-08
Unigene0020482	AmM0018	0.856806	9.08191e-08
Unigene0000177	AmM0018	0.856596	9.21978e-08
Unigene0057325	AmM0018	0.856494	9.28796e-08
Unigene0012693	AmM0018	0.856303	9.41555e-08
Unigene0061363	AmM0018	0.85612	9.53976e-08
Unigene0070341	AmM0018	0.856041	9.59449e-08
Unigene0061647	AmM0018	0.855987	9.63127e-08
Unigene0066630	AmM0018	0.855617	9.88947e-08
Unigene0029990	AmM0018	0.855113	1.02504e-07
Unigene0004565	AmM0018	0.855106	1.02552e-07
Unigene0000764	AmM0018	0.855091	1.02663e-07
Unigene0023115	AmM0018	0.854927	1.03863e-07
Unigene0001039	AmM0018	0.854906	1.04023e-07
Unigene0017862	AmM0018	0.854807	1.04749e-07
Unigene0023580	AmM0018	0.854546	1.06704e-07
Unigene0015327	AmM0018	0.854428	1.07601e-07
Unigene0004273	AmM0018	0.853725	1.13069e-07
Unigene0066327	AmM0018	0.853587	1.1417e-07
Unigene0001707	AmM0018	0.853545	1.14507e-07
Unigene0021452	AmM0018	0.853487	1.14972e-07
Unigene0061119	AmM0018	0.853436	1.15382e-07
Unigene0018440	AmM0018	0.853377	1.15864e-07
Unigene0024607	AmM0018	0.853092	1.18197e-07
Unigene0000793	AmM0018	0.853062	1.18449e-07
Unigene0029654	AmM0018	0.853053	1.18525e-07
Unigene0025277	AmM0018	0.853008	1.189e-07
Unigene0062966	AmM0018	0.852907	1.19737e-07
Unigene0052797	AmM0018	0.852763	1.20952e-07
Unigene0001948	AmM0018	0.852646	1.21942e-07
Unigene0025651	AmM0018	0.852633	1.22056e-07
Unigene0040918	AmM0018	0.852481	1.23353e-07
Unigene0002111	AmM0018	0.852434	1.23757e-07
Unigene0016156	AmM0018	0.852429	1.238e-07
Unigene0002028	AmM0018	0.852363	1.2437e-07
Unigene0070899	AmM0018	0.851886	1.28561e-07
Unigene0034791	AmM0018	0.851834	1.29026e-07
Unigene0026549	AmM0018	0.851793	1.29398e-07
Unigene0060502	AmM0018	0.85165	1.30685e-07
Unigene0066782	AmM0018	0.851588	1.31243e-07
Unigene0044238	AmM0018	0.851427	1.32714e-07
Unigene0016231	AmM0018	0.851277	1.34099e-07
Unigene0053693	AmM0018	0.851262	1.34238e-07
Unigene0004408	AmM0018	0.851242	1.34423e-07
Unigene0000395	AmM0018	0.851137	1.35401e-07
Unigene0026903	AmM0018	0.851062	1.36106e-07
Unigene0021571	AmM0018	0.850939	1.37264e-07
Unigene0005946	AmM0018	0.85092	1.37445e-07
Unigene0000060	AmM0018	0.850881	1.37816e-07
Unigene0002437	AmM0018	0.850686	1.39675e-07
Unigene0070166	AmM0018	0.850652	1.40004e-07
Unigene0016168	AmM0018	0.850582	1.40675e-07
Unigene0016256	AmM0018	0.85025	1.43917e-07
Unigene0011333	AmM0018	0.85016	1.44808e-07
Unigene0023793	AmM0018	0.850067	1.45733e-07
Unigene0008778	AmM0018	0.849998	1.46429e-07
Unigene0014521	AmM0018	0.849916	1.47245e-07
Unigene0029273	AmM0018	0.84986	1.47812e-07
Unigene0002030	AmM0018	0.849778	1.48643e-07
Unigene0069631	AmM0018	0.849771	1.48715e-07
Unigene0018630	AmM0018	0.84967	1.49744e-07
Unigene0042679	AmM0018	0.849655	1.49903e-07
Unigene0002232	AmM0018	0.849404	1.52484e-07
Unigene0000666	AmM0018	0.849404	1.52487e-07
Unigene0032554	AmM0018	0.849262	1.53964e-07
[truncated: 16,304 more rows]
